# Supplementary material for: Two essential Thioredoxins mediate apicoplast biogenesis, protein import, and gene expression in Toxoplasma gondii
Source: PLoS Pathog. 2018 Feb 22;14(2):e1006836. doi: 10.1371/journal.ppat.1006836 (PMC5823475; doi:10.1371/journal.ppat.1006836)
Supplement: S2 Table — Each sheet contains the list of T. gondii proteins identified in each experiment. For each identified protein the peptides that were found are listed along with their scores. (XLSX) [file ppat.1006836.s002.xlsx]

## Sheet: Exp1_cxxc
Enzyme : Trypsin
Mass values : Monoisotopic
Protein Mass : Unrestricted
Peptide Mass Tolerance : ± 0.4 Da
Fragment Mass Tolerance: ± 0.4 Da
Max Missed Cleavages : 1
Instrument type : ESI-TRAP
Number of queries : 16526
Protein hits :	1::TGGT1_309590	rhoptry protein ROP1
	1::TGGT1_278990	putative phosphate carrier
	1::TGGT1_233460	SAG-related sequence SRS29B (SAG1)
	1::TGGT1_310770	hypothetical protein
	1::TGGT1_248160	hypothetical protein
	1::TGGT1_363030	rhoptry protein ROP8
	2::TGME49_308090	rhoptry protein ROP5 (ROP5)
	1::TGGT1_411430	rhoptry protein ROP5
	1::TGGT1_229720	hypothetical protein
	1::TGGT1_314500	subtilisin SUB2
	1::TGGT1_292320	hypothetical protein
	1::TGGT1_249520	hypothetical protein
	1::TGGT1_312190	hypothetical protein
	1::TGGT1_300320	dimethyladenosine transferase
	2::TGME49_306550	hypothetical protein
	1::TGGT1_270230	hypothetical protein
	2::TGME49_270230	hypothetical protein
	2::TGME49_310290	regulator of chromosome condensation (RCC1) repeat-containing protein
	1::TGGT1_270000	NAD dependent epimerase/dehydratase family protein
	2::TGME49_204140	PHD-finger domain-containing protein
	2::TGME49_268020	transporter, major facilitator family protein
	1::TGGT1_268020	transporter, major facilitator family protein
	1::TGGT1_231140	ribosomal protein RPS25
	1::TGGT1_257560	WD domain, G-beta repeat-containing protein
	1::TGGT1_210360	DEAD (Asp-Glu-Ala-Asp) box polypeptide 41 family protein
	1::TGGT1_295070	helicase associated domain (ha2) protein
	1::TGGT1_222010	HAD hydrolase, family IIID protein
	1::TGGT1_287980	FHA domain-containing protein
	1::TGGT1_269210	hypothetical protein
	1::TGGT1_263450	hypothetical protein
	2::TGME49_306080	ATP-dependent DNA helicase, RecQ family protein
	1::TGGT1_316635	hypothetical protein
	2::TGME49_316635	hypothetical protein
	1::TGGT1_264730	hypothetical protein
	1::TGGT1_319610	eIF2 kinase IF2K-D (incomplete catalytic triad)
	1::TGGT1_225510	RAP domain-containing protein
	1::TGGT1_238880	hypothetical protein
	2::TGME49_238880	hypothetical protein
	1::TGGT1_219260B	putative cation-transporting ATPase
	2::TGME49_311660	histone lysine methyltransferase, SET, putative
	2::TGME49_270880	RNA recognition motif-containing protein
	1::TGGT1_314100	tetratricopeptide repeat-containing protein
	2::TGME49_219260	cation-transporting ATPase, putative
	1::TGGT1_315560	ATP-binding cassette G family transporter ABCG77
	2::TGME49_207240	hypothetical protein
	2::TGME49_223870	hypothetical protein
	1::TGGT1_235200	PAN domain-containing protein
	1::TGGT1_269442	putative calmodulin
	1::TGGT1_248590	hypothetical protein
	1::TGGT1_280660	HECT-domain (ubiquitin-transferase) domain-containing protein
	2::TGME49_280660	HECT-domain (ubiquitin-transferase) domain-containing protein
	1::TGGT1_310910	WD domain, G-beta repeat-containing protein
	2::TGME49_310910	WD domain, G-beta repeat-containing protein
	2::TGME49_232190	Sec7 domain-containing protein
	1::TGGT1_259250	ATP-dependent DNA helicase, RecQ family protein
	1::TGGT1_267790	hypothetical protein
	1::TGGT1_289770	mu1 adaptin
Select Summary Report
	Protein Family Summary Peptide Summary Select Summary (protein hits) Select Summary (unassigned) Export Search Results		Help
	Significance threshold p<	Max. number of hits
	Standard scoring MudPIT scoring	Ions score or expect cut-off	Show sub-sets
	Show pop-ups Suppress pop-ups		Require bold red
All queries Unassigned Below homology threshold Below identity threshold
1.	1::TGGT1_309590 Mass: 49683 Score: 161 Matches: 14(6) Sequences: 7(3) emPAI: 0.20
	rhoptry protein ROP1
	Query	Observed	Mr(expt)	Mr(calc)	Delta	Miss	Score	Expect	Rank	Unique	Peptide
	1447	356.1240	710.2334	710.3500	-0.1166	0	15	1.4	3	U	R.QNFFR.R
	2064	386.5330	771.0514	771.4239	-0.3725	0	2	44	1	U	R.EGVVGGVR.R
	2966	420.1570	838.2994	838.4297	-0.1303	0	3	24	2	U	R.GPDQVPAR.G
	3813	454.2170	906.4194	906.4559	-0.0365	0	53	0.00034	1	U	R.DAFGAGLTR.L 3816 3820
	4609	487.7640	973.5134	973.5556	-0.0422	0	51	0.00065	1	U	R.LTSGASLGLR.R
	11839	742.8190	1483.6234	1483.7379	-0.1145	0	12	3.3	1	U	R.TNGEEGRPLLGEGR.E 11846 11847
	12028	753.8920	1505.7694	1505.7223	0.0472	0	58	8.1e-05	1	U	R.GEQPEGQQPQGPVR.Q 12025 12026 12027
2.	1::TGGT1_278990 Mass: 53856 Score: 114 Matches: 5(2) Sequences: 4(1) emPAI: 0.06
	putative phosphate carrier
	Query	Observed	Mr(expt)	Mr(calc)	Delta	Miss	Score	Expect	Rank	Unique	Peptide
	2638	408.1920	814.3694	814.4548	-0.0854	0	12	5.5	1	U	R.LSEPITR.K
	7315	586.7850	1171.5554	1171.6197	-0.0642	0	75	2.2e-06	1	U	R.TVVAEEGAAGLR.L 7316
	8026	405.5330	1213.5772	1213.5550	0.0222	0	1	50	3	U	M.SFCEQRPYK.N
	10930	705.3990	1408.7834	1408.6003	0.1832	0	0	42	1	U	K.SFGTMINEMGYK.N
	Proteins matching the same set of peptides:
	2::TGME49_278990 Mass: 53856 Score: 114 Matches: 5(2) Sequences: 4(1)
	phosphate carrier, putative
3.	1::TGGT1_233460 Mass: 35605 Score: 105 Matches: 11(3) Sequences: 6(2) emPAI: 0.18
	SAG-related sequence SRS29B (SAG1)
	Query	Observed	Mr(expt)	Mr(calc)	Delta	Miss	Score	Expect	Rank	Unique	Peptide
	564	585.3270	584.3197	584.3533	-0.0336	0	18	0.57	1	U	K.DILPK.L
	2390	400.1790	798.3434	798.4851	-0.1416	0	28	0.1	1	U	K.LTVPIEK.F
	5105	508.7310	1015.4474	1015.5410	-0.0936	0	44	0.0031	1	U	R.ASSVVNNVAR.C 5111 5113 5121
	5155	511.3360	1020.6574	1020.5240	0.1335	0	9	8.9	1	U	K.LEFAGAAGSAK.S
	9429	652.8950	1303.7754	1303.6442	0.1312	0	25	0.19	1	U	K.SVIIGCTGGSPEK.H 9424
	12167	773.8560	1545.6974	1545.7059	-0.0085	0	61	3.6e-05	1	U	K.LTENPWQGNASSDK.G 12169
4.	1::TGGT1_310770 Mass: 39413 Score: 68 Matches: 8(1) Sequences: 3(1) emPAI: 0.08
	hypothetical protein
	Query	Observed	Mr(expt)	Mr(calc)	Delta	Miss	Score	Expect	Rank	Unique	Peptide
	3168	427.6230	853.2314	853.4229	-0.1914	1	2	35	2	U	R.RTGMFAR.L
	8296	616.8110	1231.6074	1231.5979	0.0095	0	68	1e-05	1	U	K.AMQQTLQEQR.R 8292 8293 8295 8297
	12108	382.1920	1524.7389	1524.7507	-0.0118	0	2	33	6	U	K.TNLLAWASHQPCK.S 12110
	Proteins matching the same set of peptides:
	2::TGME49_310770 Mass: 39413 Score: 68 Matches: 8(1) Sequences: 3(1)
	hypothetical protein
5.	1::TGGT1_248160 Mass: 123702 Score: 58 Matches: 24(6) Sequences: 6(1) emPAI: 0.02
	hypothetical protein
	Query	Observed	Mr(expt)	Mr(calc)	Delta	Miss	Score	Expect	Rank	Unique	Peptide
	2451	401.7030	801.3914	801.4093	-0.0178	1	11	9.7	4	U	R.RNDELR.L
	3019	421.7470	841.4794	841.5022	-0.0227	0	38	0.0096	1	U	R.VASLTVPR.L 3006 3007 3008 3009 3010 3011 3012 3013 3014 3015 3016 3017 3020 3022 3023 3026 3027 3028
	7796	600.7640	1199.5134	1199.5894	-0.0760	0	4	27	10	U	R.SSATSASSHLPR.R
	10160	678.9030	1355.7914	1355.6906	0.1009	1	1	39	10	U	R.SSATSASSHLPRR.N
	11734	738.3680	1474.7214	1474.7641	-0.0426	1	4	22	1	U	K.LDAHAVASSSPHKR.T
	13875	622.7840	2487.1069	2487.4577	-0.3508	1	3	14	2	U	R.AIKPSRGSLSVLLPFSLSFISIR.K
6.	1::TGGT1_363030 Mass: 64277 Score: 54 Matches: 9(1) Sequences: 6(1) emPAI: 0.05
	rhoptry protein ROP8
	Query	Observed	Mr(expt)	Mr(calc)	Delta	Miss	Score	Expect	Rank	Unique	Peptide
	2689	410.1890	818.3634	818.4511	-0.0877	0	7	23	2	U	K.SLVHHAR.L
	4549	485.2700	968.5254	968.5403	-0.0148	0	54	0.00028	1	U	R.AAAAIPAAASR.F 4547 4551
	4585	486.7470	971.4794	971.5400	-0.0605	0	12	4.3	4	U	K.QLSEQVLR.L
	5230	515.2210	1028.4274	1028.5251	-0.0976	0	7	14	1	U	R.DGASAVSPIGR.G
	7292	586.2660	1170.5174	1170.5993	-0.0818	0	(15)	2.3	1	U	R.VESELGERPR.T
	7302	391.2520	1170.7342	1170.5993	0.1349	0	18	1.1	1	U	R.VESELGERPR.T
	7354	588.1430	1174.2714	1174.5618	-0.2904	0	8	12	2	U	R.GFAPPETTAER.M
7.	2::TGME49_308090 Mass: 61292 Score: 45 Matches: 11(2) Sequences: 5(1) emPAI: 0.05
	rhoptry protein ROP5 (ROP5)
	Query	Observed	Mr(expt)	Mr(calc)	Delta	Miss	Score	Expect	Rank	Unique	Peptide
	1573	363.7000	725.3854	725.4436	-0.0581	0	22	0.28	1	U	K.LVEPLR.V 1572
	2260	788.0680	787.0607	787.4341	-0.3733	0	(6)	25	5		R.WLSGLGR.R
	2266	394.7150	787.4154	787.4341	-0.0186	0	7	24	7		R.WLSGLGR.R
	6178	550.7390	1099.4634	1099.5509	-0.0875	0	39	0.0089	1		R.LLGESPEEAR.D 6173 6177 6184
	6320	556.2520	1110.4894	1110.5128	-0.0233	0	16	1.4	1		K.VFTMGAENSR.S 6318
	13049	945.6230	1889.2314	1889.0846	0.1468	1	3	16	1	U	R.GEEGILARHLLTAQLIR.L
8.	1::TGGT1_411430 Mass: 51646 Score: 45 Matches: 9(2) Sequences: 4(1) emPAI: 0.06
	rhoptry protein ROP5
	Query	Observed	Mr(expt)	Mr(calc)	Delta	Miss	Score	Expect	Rank	Unique	Peptide
	2260	788.0680	787.0607	787.4341	-0.3733	0	(6)	25	5		R.WLSGLGR.R
	2266	394.7150	787.4154	787.4341	-0.0186	0	7	24	7		R.WLSGLGR.R
	6178	550.7390	1099.4634	1099.5509	-0.0875	0	39	0.0089	1		R.LLGESPEEAR.D 6173 6177 6184
	6320	556.2520	1110.4894	1110.5128	-0.0233	0	16	1.4	1		K.VFTMGAENSR.S 6318
	7779	600.3460	1198.6774	1198.6194	0.0581	0	2	41	2	U	R.LSTGQPTAAPSVA.-
9.	1::TGGT1_229720 Mass: 239647 Score: 33 Matches: 6(0) Sequences: 4(0)
	hypothetical protein
	Query	Observed	Mr(expt)	Mr(calc)	Delta	Miss	Score	Expect	Rank	Unique	Peptide
	2849	415.6730	829.3314	829.4294	-0.0979	0	33	0.054	1	U	R.EAEVNLR.A
	4404	478.7010	955.3874	955.5199	-0.1325	1	13	3.1	7	U	R.SVVGEGPRR.E
	5025	505.2210	1008.4274	1008.4625	-0.0350	0	1	43	1	U	R.GDGEQPPGPR.L 5024
	15195	824.2820	3293.0989	3293.4928	-0.3939	1	0	5.2	1	U	R.SFSIAPLGGGAEASEDREGASMASGPPEMGLGAR.R 15197
	Proteins matching the same set of peptides:
	2::TGME49_229720 Mass: 239704 Score: 33 Matches: 6(0) Sequences: 4(0)
	hypothetical protein
10.	1::TGGT1_314500 Mass: 142053 Score: 33 Matches: 11(1) Sequences: 4(1) emPAI: 0.02
	subtilisin SUB2
	Query	Observed	Mr(expt)	Mr(calc)	Delta	Miss	Score	Expect	Rank	Unique	Peptide
	871	630.2210	629.2137	629.3357	-0.1220	1	0	1.2e+02	7	U	R.NGQRR.S
	972	646.3860	645.3787	645.3558	0.0229	1	2	1.1e+02	1	U	R.RESVR.D
	3197	428.7260	855.4374	855.4814	-0.0439	0	33	0.033	1	U	K.LAISAEPR.Q 3193 3194 3195 3196 3198 3199 3200
	5767	534.3140	1066.6134	1066.5328	0.0806	1	9	6.3	1	U	K.MESLSGKSTK.T
	Proteins matching the same set of peptides:
	2::TGME49_314500 Mass: 142122 Score: 33 Matches: 11(1) Sequences: 4(1)
	subtilisin SUB2 (SUB2)
11.	1::TGGT1_292320 Mass: 99683 Score: 32 Matches: 18(1) Sequences: 10(1) emPAI: 0.03
	hypothetical protein
	Query	Observed	Mr(expt)	Mr(calc)	Delta	Miss	Score	Expect	Rank	Unique	Peptide
	1776	376.7600	751.5054	751.3105	0.1949	1	0	41	4	U	R.RCCEK.G
	2694	819.7540	818.7467	818.4432	0.3035	1	8	17	4	U	R.EVRMIR.H 2695
	3197	428.7260	855.4374	855.5178	-0.0803	0	32	0.042	2	U	K.LSLASLPR.G 3193 3194 3195 3196 3198 3199 3200
	3276	432.5650	863.1154	863.3919	-0.2765	1	4	31	2	U	R.GKEGASCR.W
	3734	450.5960	899.1774	899.3668	-0.1893	0	1	62	2	U	R.GEAHGNCR.A
	4480	482.2200	962.4254	962.4491	-0.0236	0	3	37	5	U	R.AAQEMLER.A
	4721	492.7160	983.4174	983.6127	-0.1953	1	5	20	7	U	R.KLSLASLPR.G
	8464	621.2830	1240.5514	1240.6888	-0.1373	0	4	21	1	U	K.GAGGQTRPVALSK.D
	9168	645.2830	1288.5514	1288.6155	-0.0641	0	1	51	6	U	-.MGLPACSLEAPK.A
	13194	986.5800	1971.1454	1971.0070	0.1384	0	2	24	1	U	R.ATLPVCDLAGFALHLMAR.D
	Proteins matching the same set of peptides:
	2::TGME49_292320 Mass: 99287 Score: 32 Matches: 18(1) Sequences: 10(1)
	hypothetical protein
12.	1::TGGT1_249520 Mass: 21509 Score: 31 Matches: 32(1) Sequences: 2(1) emPAI: 0.15
	hypothetical protein
	Query	Observed	Mr(expt)	Mr(calc)	Delta	Miss	Score	Expect	Rank	Unique	Peptide
	4676	490.7510	979.4874	979.5062	-0.0187	1	5	18	3	U	K.FVKMHFR.S
	7074	579.2890	1156.5634	1156.6200	-0.0566	1	31	0.045	1	U	K.VQDARAQLEK.H 7059 7064 7066 7069 7071 7072 7075 7076 7077 7078 7079 7080 7082 7083 7084 7085 7086 7087 7089 7092 7094 7096 7097 7099 7100 7101 7103 7104 7105 7107
	Proteins matching the same set of peptides:
	2::TGME49_249520 Mass: 21598 Score: 31 Matches: 32(1) Sequences: 2(1)
	hypothetical protein
13.	1::TGGT1_312190 Mass: 252235 Score: 30 Matches: 14(1) Sequences: 10(1) emPAI: 0.01
	hypothetical protein
	Query	Observed	Mr(expt)	Mr(calc)	Delta	Miss	Score	Expect	Rank	Unique	Peptide
	992	648.7300	647.7227	647.3537	0.3690	1	2	51	7	U	-.MAVRR.R
	2638	408.1920	814.3694	814.3868	-0.0173	1	1	58	6	U	R.MRESHR.Y
	3222	429.8150	857.6154	857.4970	0.1184	1	1	66	2	U	K.KEAIAQAK.S
	4163	468.1900	934.3654	934.4985	-0.1330	1	6	20	7	U	R.TQKQFQR.T
	4300	474.1090	946.2034	946.5448	-0.3413	0	5	30	2	U	K.STLVSVVSR.H
	4644	488.8960	975.7774	975.4873	0.2902	1	2	65	4	U	R.TAGEDVEKK.A
	8054	608.8760	1215.7374	1215.6823	0.0552	0	1	57	3	U	R.ELSLSAALASVR.G
	9368	651.5950	1301.1754	1301.5708	-0.3954	1	30	0.0062	1	U	K.ENGENRGAEGGGR.G 9369 9374 9375 9387
	12621	849.9760	1697.9374	1697.7856	0.1518	0	0	41	5	U	R.QVTSAASSSFSEAPSSR.V
	16023	942.5330	3766.1029	3765.8250	0.2779	0	2	5.5	1	U	R.VTPLSPAFGGDSGSMQASAFLTSSIGHALWPGYWVR.C
14.	1::TGGT1_300320 Mass: 101593 Score: 29 Matches: 5(0) Sequences: 4(0)
	dimethyladenosine transferase
	Query	Observed	Mr(expt)	Mr(calc)	Delta	Miss	Score	Expect	Rank	Unique	Peptide
	1543	723.5010	722.4937	722.3824	0.1114	0	29	0.061	1	U	R.HPGGSLR.V 1539
	7697	597.7200	1193.4254	1193.5564	-0.1310	0	9	7.3	2	U	R.FLEDGEELSR.I
	8871	634.9080	1267.8014	1267.6898	0.1117	1	0	52	8	U	R.NVLHAAFGQRR.K
	9398	651.7540	1301.4934	1301.7496	-0.2561	1	7	11	1	U	K.LPRSVFYPVPK.V
	Proteins matching the same set of peptides:
	2::TGME49_300320 Mass: 101256 Score: 29 Matches: 5(0) Sequences: 4(0)
	dimethyladenosine transferase
15.	2::TGME49_306550 Mass: 135073 Score: 29 Matches: 5(0) Sequences: 4(0)
	hypothetical protein
	Query	Observed	Mr(expt)	Mr(calc)	Delta	Miss	Score	Expect	Rank	Unique	Peptide
	1543	723.5010	722.4937	722.3711	0.1226	0	29	0.061	1	U	R.FSNSLR.E 1539
	6375	558.7830	1115.5514	1115.5207	0.0307	1	1	60	10	U	R.SGTGGDREIQP.-
	6565	565.7830	1129.5514	1129.6859	-0.1344	1	1	54	5	U	R.SPAKINLFLK.V
	7491	1178.6260	1177.6187	1177.5462	0.0725	1	7	12	2	U	R.EETQKADTEK.E
16.	1::TGGT1_270230 Mass: 195259 Score: 27 Matches: 78(0) Sequences: 10(0)
	hypothetical protein
	Query	Observed	Mr(expt)	Mr(calc)	Delta	Miss	Score	Expect	Rank	Unique	Peptide
	4086	465.1060	928.1974	928.4800	-0.2826	0	2	47	10		K.VEMLPGQR.R
	4296	473.8730	945.7314	945.4879	0.2435	1	9	11	1		K.ETAGLKDGR.K
	6599	566.2850	1130.5554	1130.5931	-0.0377	0	27	0.13	1		R.GSSSLSPLDIR.D 6574 6578 6579 6581 6586 6596 6600 6606 6608 6611 6615 6616 6618 6619 6622 6626 6634 6638 6640 6642 6646 6658 6661 6663 6667 6672 6674 6676 6682 6688 6692 6696 6711 6712 6713 6716 6727 6728
	8114	611.3000	1220.5854	1220.6765	-0.0910	0	1	46	1		R.LSGFGVSATLAAK.E
	9036	642.2680	1282.5214	1282.6088	-0.0874	0	13	2.8	1		K.LDGSVGMHAQPR.F
	9440	653.3260	1304.6374	1304.7201	-0.0826	1	4	25	1		R.RAFSLASDLGLR.R
	10685	465.1570	1392.4492	1392.7361	-0.2869	1	20	0.54	1	U	R.ASGSSSFAPRLVSK.C 10670 10671 10673 10677 10679 10681 10686 10688 10691 10694 10695 10696 10697 10703 10706 10707 10709 10714 10717 10725
	10690	465.1590	1392.4552	1392.6303	-0.1751	1	5	18	2	U	R.ETELDAEMQRR.L
	10718	697.2710	1392.5274	1392.7361	-0.2087	1	(12)	3	3	U	R.ASGSSSFAPRLVSK.C 10672 10682 10692 10698 10702 10708 10710 10713 10715
	11175	476.9080	1427.7022	1427.6827	0.0195	1	12	3.4	1		K.AAGGCPTAEDPKVR.E
	13543	555.0460	2216.1549	2216.1259	0.0290	1	1	21	3		R.LVSKCAASLDPASGAADAFLPR.E
17.	2::TGME49_270230 Mass: 195718 Score: 27 Matches: 50(0) Sequences: 9(0)
	hypothetical protein
	Query	Observed	Mr(expt)	Mr(calc)	Delta	Miss	Score	Expect	Rank	Unique	Peptide
	4086	465.1060	928.1974	928.4800	-0.2826	0	2	47	10		K.VEMLPGQR.R
	4296	473.8730	945.7314	945.4879	0.2435	1	9	11	1		K.ETAGLKDGR.K
	6599	566.2850	1130.5554	1130.5931	-0.0377	0	27	0.13	1		R.GSSSLSPLDIR.D 6574 6578 6579 6581 6586 6596 6600 6606 6608 6611 6615 6616 6618 6619 6622 6626 6634 6638 6640 6642 6646 6658 6661 6663 6667 6672 6674 6676 6682 6688 6692 6696 6711 6712 6713 6716 6727 6728
	8114	611.3000	1220.5854	1220.6765	-0.0910	0	1	46	1		R.LSGFGVSATLAAK.E
	9036	642.2680	1282.5214	1282.6088	-0.0874	0	13	2.8	1		K.LDGSVGMHAQPR.F
	9440	653.3260	1304.6374	1304.7201	-0.0826	1	4	25	1		R.RAFSLASDLGLR.R
	11175	476.9080	1427.7022	1427.6827	0.0195	1	12	3.4	1		K.AAGGCPTAEDPKVR.E
	12131	767.7160	1533.4174	1533.7214	-0.3040	1	9	4.9	3	U	R.VMPREALQCMQR.E 12133 12135 12136
	13543	555.0460	2216.1549	2216.1259	0.0290	1	1	21	3		R.LVSKCAASLDPASGAADAFLPR.D
18.	2::TGME49_310290 Mass: 81907 Score: 27 Matches: 16(0) Sequences: 4(0)
	regulator of chromosome condensation (RCC1) repeat-containing protein
	Query	Observed	Mr(expt)	Mr(calc)	Delta	Miss	Score	Expect	Rank	Unique	Peptide
	620	593.2830	592.2757	592.2526	0.0231	0	3	29	1	U	-.MEEGK.H
	3369	435.7620	869.5094	869.5083	0.0012	1	27	0.11	1	U	K.GNKVSIPR.A 3359 3362 3363 3365 3366 3367 3368 3370 3372 3374 3376 3377
	6102	548.6270	1095.2394	1095.6301	-0.3907	1	1	41	9	U	R.VFHRATLPR.I
	9447	436.0960	1305.2662	1305.6347	-0.3685	0	0	34	1	U	K.TADGTLSVACGVR.L
19.	1::TGGT1_270000 Mass: 54505 Score: 27 Matches: 1(0) Sequences: 1(0)
	NAD dependent epimerase/dehydratase family protein
	Query	Observed	Mr(expt)	Mr(calc)	Delta	Miss	Score	Expect	Rank	Unique	Peptide
	6911	573.7520	1145.4894	1145.5829	-0.0934	1	27	0.15	1	U	R.AFPKEAADAAR.K
	Proteins matching the same set of peptides:
	2::TGME49_270000 Mass: 53858 Score: 27 Matches: 1(0) Sequences: 1(0)
	NAD dependent epimerase/dehydratase family protein
20.	2::TGME49_204140 Mass: 234979 Score: 27 Matches: 7(0) Sequences: 6(0)
	PHD-finger domain-containing protein
	Query	Observed	Mr(expt)	Mr(calc)	Delta	Miss	Score	Expect	Rank	Unique	Peptide
	1465	357.2830	712.5514	712.3769	0.1746	1	5	17	5	U	R.WHSKR.G
	1543	723.5010	722.4937	722.3559	0.1379	0	13	2.5	3	U	K.SSSSSLR.R
	4300	474.1090	946.2034	946.4944	-0.2910	1	2	69	10	U	R.RSVASQGSR.G
	8861	634.7650	1267.5154	1267.5034	0.0121	1	1	44	9	U	R.MCGDRSQENR.V
	9506	655.8760	1309.7374	1309.5656	0.1719	1	1	43	2	U	R.QWMEGCARTR.G
	10499	691.2710	1380.5274	1380.6820	-0.1545	1	27	0.11	1	U	R.FSVRSLDSMAPR.I 10502
21.	2::TGME49_268020 Mass: 306407 Score: 26 Matches: 72(0) Sequences: 11(0)
	transporter, major facilitator family protein
	Query	Observed	Mr(expt)	Mr(calc)	Delta	Miss	Score	Expect	Rank	Unique	Peptide
	428	559.3540	558.3467	558.3125	0.0342	0	2	48	2		R.AAELR.Q
	1300	691.5150	690.5077	690.3847	0.1231	1	6	32	1		R.LKQMR.G
	1758	751.4590	750.4517	750.3508	0.1009	0	3	35	3		R.ATETSSR.N
	2052	771.2140	770.2067	770.4399	-0.2331	1	10	7.5	3	U	K.DKRPQK.Q
	2489	807.2860	806.2787	806.3341	-0.0554	1	4	30	4		R.GDGKDCR.H
	5483	525.7140	1049.4134	1049.4374	-0.0239	0	26	0.16	1		R.SEDNAGTSGGR.S 5482 5484 5487 5488 5490 5492 5493 5495 5496 5497 5498 5499 5500 5501 5502 5503 5504 5505 5506 5507 5508 5509 5510 5511 5512 5514 5515 5516 5517 5518 5520 5522 5523 5524 5526 5527 5528 5529 5530 5533 5534 5535 5537 5538 5539 5540 5544 5545 5546 5547 5549 5550 5551 5552 5553 5554 5556 5558 5561 5563 5565
	6565	565.7830	1129.5514	1129.5774	-0.0260	1	4	25	2		K.RGTGMAERPR.R
	7533	591.2850	1180.5554	1180.4302	0.1252	0	1	42	1		K.GEEEGSECER.K
	7601	593.8510	1185.6874	1185.5989	0.0885	1	14	2.5	1		K.EEATLPEKNR.E
	9225	647.6890	1293.3634	1293.6023	-0.2389	0	3	25	2	U	R.EQPTMLFEGSR.Q
	12907	902.9420	1803.8694	1803.8826	-0.0131	0	6	8.8	1	U	R.DLPSALTPSCFTSGVPR.E
22.	1::TGGT1_268020 Mass: 321483 Score: 26 Matches: 70(0) Sequences: 9(0)
	transporter, major facilitator family protein
	Query	Observed	Mr(expt)	Mr(calc)	Delta	Miss	Score	Expect	Rank	Unique	Peptide
	428	559.3540	558.3467	558.3125	0.0342	0	2	48	2		R.AAELR.Q
	1300	691.5150	690.5077	690.3847	0.1231	1	6	32	1		R.LKQMR.G
	1758	751.4590	750.4517	750.3508	0.1009	0	3	35	3		R.ATETSSR.N
	2489	807.2860	806.2787	806.3341	-0.0554	1	4	30	4		R.GDGKDCR.H
	4650	489.1890	976.3634	976.5243	-0.1608	1	10	9.6	2	U	K.RNFWNLK.Q
	5483	525.7140	1049.4134	1049.4374	-0.0239	0	26	0.16	1		R.SEDNAGTSGGR.S 5482 5484 5487 5488 5490 5492 5493 5495 5496 5497 5498 5499 5500 5501 5502 5503 5504 5505 5506 5507 5508 5509 5510 5511 5512 5514 5515 5516 5517 5518 5520 5522 5523 5524 5526 5527 5528 5529 5530 5533 5534 5535 5537 5538 5539 5540 5544 5545 5546 5547 5549 5550 5551 5552 5553 5554 5556 5558 5561 5563 5565
	6565	565.7830	1129.5514	1129.5774	-0.0260	1	4	25	2		K.RGTGMAERPR.R
	7533	591.2850	1180.5554	1180.4302	0.1252	0	1	42	1		K.GEEEGSECER.K
	7601	593.8510	1185.6874	1185.5989	0.0885	1	14	2.5	1		K.EEATLPEKNR.E
23.	1::TGGT1_231140 Mass: 18826 Score: 24 Matches: 2(0) Sequences: 2(0)
	ribosomal protein RPS25
	Query	Observed	Mr(expt)	Mr(calc)	Delta	Miss	Score	Expect	Rank	Unique	Peptide
	6364	558.2130	1114.4114	1114.5730	-0.1616	0	24	0.25	1	U	K.EQIAAAAAAGSR.K
	6445	561.2520	1120.4894	1120.5488	-0.0593	1	0	64	1	U	R.RLYGYMFR.K
	Proteins matching the same set of peptides:
	2::TGME49_231140 Mass: 18841 Score: 24 Matches: 2(0) Sequences: 2(0)
	ribosomal protein RPS25 (RPS25)
24.	1::TGGT1_257560 Mass: 111097 Score: 24 Matches: 8(0) Sequences: 6(0)
	WD domain, G-beta repeat-containing protein
	Query	Observed	Mr(expt)	Mr(calc)	Delta	Miss	Score	Expect	Rank	Unique	Peptide
	4362	476.8130	951.6114	951.5502	0.0613	0	24	0.22	1	U	K.TSVPPRPAK.E 4363 4368
	5745	533.3490	1064.6834	1064.4921	0.1914	0	2	40	2	U	R.MATGGSDGVVR.F
	9212	647.3140	1292.6134	1292.5997	0.0138	0	0	54	4	U	K.SDADASFGPSALR.R
	10483	690.7420	1379.4694	1379.6656	-0.1962	0	8	8	5	U	K.VLDCHFHPLDK.N
	11956	748.3450	1494.6754	1494.6732	0.0022	0	4	20	2	U	R.DIQMSASGASAAAGSR.S
	14824	792.3770	3165.4789	3165.3880	0.0909	1	1	14	9	U	K.WCLRRPTSCTAEEDSDDDASFGPQPLR.S
25.	1::TGGT1_210360 Mass: 74007 Score: 24 Matches: 31(0) Sequences: 5(0)
	DEAD (Asp-Glu-Ala-Asp) box polypeptide 41 family protein
	Query	Observed	Mr(expt)	Mr(calc)	Delta	Miss	Score	Expect	Rank	Unique	Peptide
	3368	435.7600	869.5054	869.4971	0.0084	0	5	21	8	U	K.TLLATSHK.L 3365
	7313	586.7540	1171.4934	1171.5734	-0.0800	0	0	60	10	U	R.NVLDSFGHQR.Q
	7453	589.7520	1177.4894	1177.6343	-0.1448	0	24	0.26	1	U	R.DIIGIAFTGSGK.T 7444 7445 7447 7455 7457 7459 7462 7463 7464 7466 7467 7469 7470 7473 7474 7475 7476 7477 7478 7480 7482 7484 7488 7489
	7468	1178.5680	1177.5607	1177.6343	-0.0736	0	(6)	14	8	U	R.DIIGIAFTGSGK.T
	10191	679.4300	1356.8454	1356.5690	0.2765	0	4	22	6	U	R.MVDMGFEEEVR.N
	12158	515.2540	1542.7402	1542.6910	0.0492	0	2	29	1	U	R.ASSPSPSEGGEASGAPR.S
26.	1::TGGT1_295070 Mass: 176742 Score: 23 Matches: 35(0) Sequences: 10(0)
	helicase associated domain (ha2) protein
	Query	Observed	Mr(expt)	Mr(calc)	Delta	Miss	Score	Expect	Rank	Unique	Peptide
	2129	388.7800	775.5454	775.4010	0.1444	1	0	1.1e+02	8	U	R.GAGGAGMKK.E
	4314	948.7220	947.7147	947.5878	0.1270	0	1	79	1	U	K.MLLFALLK.S
	5402	522.5950	1043.1754	1043.5004	-0.3250	1	3	30	1	U	K.KCIQAHCK.L
	6534	564.2830	1126.5514	1126.6234	-0.0719	0	2	38	3	U	R.LALPAAEVESK.F
	7456	1178.5330	1177.5257	1177.5146	0.0111	1	5	18	7	U	R.QGGGDCARETK.N
	7685	597.2830	1192.5514	1192.6492	-0.0977	0	19	0.69	1	U	K.NGFLLPEYIK.L 7693
	8280	616.4360	1230.8574	1230.5589	0.2986	0	1	47	4	U	R.ENQTSGQGPSAR.S
	9262	649.1580	1296.3014	1296.6898	-0.3884	1	(10)	3.9	1	U	R.GDLTGGRGQAPLR.S
	9300	433.2120	1296.6142	1296.6898	-0.0757	1	24	0.22	1	U	R.GDLTGGRGQAPLR.S 9266 9277 9282 9284 9285 9286 9287 9289 9293 9294 9295 9297 9298 9299 9303 9304 9305 9306 9307 9308 9310 9317 9319
	10525	691.8570	1381.6994	1381.7929	-0.0934	1	4	21	2	U	K.VRLALPAAEVESK.F
	15819	902.9390	3607.7269	3607.7650	-0.0381	1	3	5.4	1	U	R.DFLCSEYACIIIDEAHERSVNTDLLVGLLSR.A
	Proteins matching the same set of peptides:
	2::TGME49_295070 Mass: 176742 Score: 23 Matches: 35(0) Sequences: 10(0)
	helicase associated domain (ha2) protein
27.	1::TGGT1_222010 Mass: 73500 Score: 23 Matches: 4(0) Sequences: 4(0)
	HAD hydrolase, family IIID protein
	Query	Observed	Mr(expt)	Mr(calc)	Delta	Miss	Score	Expect	Rank	Unique	Peptide
	2848	415.6630	829.3114	829.4657	-0.1543	1	1	84	4	U	R.LEKAVDR.T
	6776	378.8450	1133.5132	1133.4949	0.0183	0	23	0.35	1	U	R.GANGSEEANGTK.F
	8679	421.1570	1260.4492	1260.6826	-0.2334	0	0	64	8	U	K.LLGFTNAQGAAAK.D
	10925	705.3140	1408.6134	1408.5776	0.0358	0	4	18	1	U	-.MAVDTQDSEEER.A
	Proteins matching the same set of peptides:
	2::TGME49_222010 Mass: 73104 Score: 23 Matches: 4(0) Sequences: 4(0)
	HAD hydrolase, family IIID protein
28.	1::TGGT1_287980 Mass: 119227 Score: 22 Matches: 3(0) Sequences: 3(0)
	FHA domain-containing protein
	Query	Observed	Mr(expt)	Mr(calc)	Delta	Miss	Score	Expect	Rank	Unique	Peptide
	955	644.2620	643.2547	643.3038	-0.0490	0	14	5.8	2	U	R.SSSHAR.S
	3996	461.2950	920.5754	920.4424	0.1330	1	4	30	5	U	R.TSSGGRSGGR.G
	9210	647.2200	1292.4254	1292.5633	-0.1379	0	22	0.37	1	U	R.VGGEFSAPDDGSR.E
	Proteins matching the same set of peptides:
	2::TGME49_287980 Mass: 119281 Score: 22 Matches: 3(0) Sequences: 3(0)
	FHA domain-containing protein
29.	1::TGGT1_269210 Mass: 184944 Score: 22 Matches: 6(0) Sequences: 5(0)
	hypothetical protein
	Query	Observed	Mr(expt)	Mr(calc)	Delta	Miss	Score	Expect	Rank	Unique	Peptide
	5964	362.1580	1083.4522	1083.6400	-0.1878	1	6	13	5	U	R.LLLEDRVAR.L
	9170	645.3140	1288.6134	1288.7099	-0.0965	1	22	0.44	1	U	R.LSSGAETVITRR.H 9166
	9475	654.6830	1307.3514	1307.5122	-0.1607	0	2	32	2	U	R.QCMPDEGAEAGK.V
	9918	669.9400	1337.8654	1337.6953	0.1702	1	1	39	1	U	K.RARPFSFASSGR.Q
	14592	771.6300	3082.4909	3082.4609	0.0300	1	1	11	1	U	-.MLSCPPESFLPSRPGCMRFLGGAASLGR.E
30.	1::TGGT1_263450 Mass: 122555 Score: 20 Matches: 7(0) Sequences: 5(0)
	hypothetical protein
	Query	Observed	Mr(expt)	Mr(calc)	Delta	Miss	Score	Expect	Rank	Unique	Peptide
	4931	501.3200	1000.6254	1000.6029	0.0225	1	3	41	8	U	R.SVRTIGQLK.A
	6155	549.8450	1097.6754	1097.6193	0.0562	0	20	0.52	1	U	K.AALLADLAQGR.F 6154
	6156	366.9390	1097.7952	1097.6193	0.1759	0	(0)	49	3	U	K.AALLADLAQGR.F
	8822	634.3020	1266.5894	1266.6357	-0.0462	1	2	33	5	U	K.GGGSGAAFKYQPK.R
	10906	470.2090	1407.6052	1407.8132	-0.2081	1	0	47	3	U	R.RPNVARMPAVVAK.A
	11806	741.0640	1480.1134	1479.8344	0.2791	1	4	12	2	U	K.LQRMPLTPGRPSK.A
31.	2::TGME49_306080 Mass: 177138 Score: 19 Matches: 7(0) Sequences: 6(0)
	ATP-dependent DNA helicase, RecQ family protein
	Query	Observed	Mr(expt)	Mr(calc)	Delta	Miss	Score	Expect	Rank	Unique	Peptide
	3062	423.2060	844.3974	844.4403	-0.0428	1	1	69	3	U	R.QPNGSKSK.G
	4787	495.2470	988.4794	988.5553	-0.0759	0	5	30	1	U	R.SEALTTVLR.S 4791
	5665	530.7830	1059.5514	1059.5495	0.0020	1	1	66	7	U	R.QAQIDAMKR.N
	7633	595.2510	1188.4874	1188.5557	-0.0683	0	19	0.98	1	U	R.SQSCASLPPSR.S
	12670	432.4080	1725.6029	1725.8720	-0.2691	0	4	15	2	U	K.DCEVVASHLISLDIR.A
	13106	961.3570	1920.6994	1920.8674	-0.1680	0	0	38	6	U	K.DSTNIGAGHAPSDAHSAASR.G
32.	1::TGGT1_316635 Mass: 325610 Score: 18 Matches: 19(0) Sequences: 14(0)
	hypothetical protein
	Query	Observed	Mr(expt)	Mr(calc)	Delta	Miss	Score	Expect	Rank	Unique	Peptide
	683	603.2900	602.2827	602.3024	-0.0196	0	9	16	6		R.EGGAAAK.K
	695	604.5940	603.5867	603.3228	0.2640	1	6	46	3	U	K.AEKEK.K
	1215	679.4520	678.4447	678.3483	0.0964	1	3	31	2		R.ATRGMK.V
	1524	721.3890	720.3817	720.3402	0.0415	1	3	46	7		K.SSREDK.E
	3798	453.7560	905.4974	905.4090	0.0884	1	8	12	6	U	R.ETDEERK.K
	4826	496.8340	991.6534	991.4683	0.1852	1	8	12	1		K.AGKGGGESSSR.K
	5102	508.6260	1015.2374	1015.5484	-0.3110	0	6	19	2		R.EACLLVVGR.Q
	6795	568.8550	1135.6954	1135.5848	0.1106	1	5	19	4		K.YLPGFHKMK.K
	7064	579.2200	1156.4254	1156.6200	-0.1945	1	7	12	7		R.AVERLANEGAK.K 7115
	7311	586.7270	1171.4394	1171.5694	-0.1299	1	4	26	8	U	R.GEAEAANARGAR.G 7313 7314 7317
	8241	615.3370	1228.6594	1228.5407	0.1187	1	4	26	4		K.EMHWDEARR.E 8222
	9940	670.4080	1338.8014	1338.7507	0.0507	0	0	49	4	U	R.VSPPSLSSLLPSR.A
	13275	674.6200	2020.8382	2020.9926	-0.1544	1	18	0.53	1		R.NTPSSSLSSFSLHASSTRR.L
	15870	910.3740	3637.4669	3637.7742	-0.3073	1	3	4.3	2		K.YAMEAIEDEEDLSVLASLMKENPLLQGDTLLR.H
33.	2::TGME49_316635 Mass: 323962 Score: 18 Matches: 14(0) Sequences: 11(0)
	hypothetical protein
	Query	Observed	Mr(expt)	Mr(calc)	Delta	Miss	Score	Expect	Rank	Unique	Peptide
	683	603.2900	602.2827	602.3024	-0.0196	0	9	16	6		R.EGGAAAK.K
	1215	679.4520	678.4447	678.3483	0.0964	1	3	31	2		R.ATRGMK.V
	1524	721.3890	720.3817	720.3402	0.0415	1	3	46	7		K.SSREDK.E
	4826	496.8340	991.6534	991.4683	0.1852	1	8	12	1		K.AGKGGGESSSR.K
	5102	508.6260	1015.2374	1015.5484	-0.3110	0	6	19	2		R.EACLLVVGR.Q
	6795	568.8550	1135.6954	1135.5848	0.1106	1	5	19	4		K.YLPGFHKMK.K
	7064	579.2200	1156.4254	1156.6200	-0.1945	1	7	12	7		R.AVERLANEGAK.K 7115
	8241	615.3370	1228.6594	1228.5407	0.1187	1	4	26	4		K.EMHWDEARR.E 8222
	12240	519.3040	1554.8902	1554.6355	0.2547	1	7	9.9	2	U	K.GKSEDAEDAMETEK.H 12241
	13275	674.6200	2020.8382	2020.9926	-0.1544	1	18	0.53	1		R.NTPSSSLSSFSLHASSTRR.L
	15870	910.3740	3637.4669	3637.7742	-0.3073	1	3	4.3	2		K.YAMEAIEDEEDLSVLASLMKENPLLQGDTLLR.H
34.	1::TGGT1_264730 Mass: 17329 Score: 18 Matches: 3(0) Sequences: 1(0)
	hypothetical protein
	Query	Observed	Mr(expt)	Mr(calc)	Delta	Miss	Score	Expect	Rank	Unique	Peptide
	9725	662.7730	1323.5314	1323.6823	-0.1508	0	19	0.63	1	U	R.SGFRPYIDELK.W 9720 9724
	Proteins matching the same set of peptides:
	2::TGME49_264730 Mass: 17329 Score: 18 Matches: 3(0) Sequences: 1(0)
	hypothetical protein
35.	1::TGGT1_319610 Mass: 308517 Score: 17 Matches: 12(0) Sequences: 12(0)
	eIF2 kinase IF2K-D (incomplete catalytic triad)
	Query	Observed	Mr(expt)	Mr(calc)	Delta	Miss	Score	Expect	Rank	Unique	Peptide
	1092	661.6420	660.6347	660.3806	0.2541	1	4	62	3	U	R.KLSGEK.K
	2698	410.4980	818.9814	819.3723	-0.3908	0	2	18	5	U	K.VSSDEQR.D
	2849	415.6730	829.3314	829.4657	-0.1343	0	14	4.3	3	U	R.EAAASLLR.G
	3602	444.9470	887.8794	887.5705	0.3090	1	3	18	6	U	K.AFLLRLR.T
	4611	487.7840	973.5534	973.4577	0.0957	0	1	71	6	U	R.GGAQEQGTAR.D
	5455	524.2200	1046.4254	1046.5356	-0.1102	1	6	22	2	U	R.DSSLSPASRK.K
	5788	535.3240	1068.6334	1068.6040	0.0295	1	17	1.2	1	U	R.KPQLDRAGGK.T
	5975	543.2200	1084.4254	1084.4720	-0.0466	0	7	14	1	U	R.APGGGPCQADR.G
	7128	579.9320	1157.8494	1157.5097	0.3398	0	3	33	9	U	R.AMDAMYTPVK.I
	10214	679.8760	1357.7374	1357.6698	0.0676	1	5	16	6	U	R.GGAQEQGTARDLR.E
	11781	493.5640	1477.6702	1477.8001	-0.1299	1	7	11	1	U	R.GAGSFRSLLLSSQR.T
	15123	819.9990	3275.9669	3276.3558	-0.3889	1	0	8.1	1	U	R.LSVSGCGFCALSGEESEEEETEENDAKGEK.E
	Proteins matching the same set of peptides:
	2::TGME49_319610 Mass: 308536 Score: 17 Matches: 12(0) Sequences: 12(0)
	eIF2 kinase IF2K-D (incomplete catalytic triad)
36.	1::TGGT1_225510 Mass: 111955 Score: 17 Matches: 1(0) Sequences: 1(0)
	RAP domain-containing protein
	Query	Observed	Mr(expt)	Mr(calc)	Delta	Miss	Score	Expect	Rank	Unique	Peptide
	13465	538.0730	2148.2629	2148.0245	0.2384	1	17	0.7	1	U	K.KTVIMCAGPHHFYLDSTR.R
	Proteins matching the same set of peptides:
	2::TGME49_225510 Mass: 111872 Score: 17 Matches: 1(0) Sequences: 1(0)
	RAP domain-containing protein
37.	1::TGGT1_238880 Mass: 344875 Score: 16 Matches: 17(0) Sequences: 14(0)
	hypothetical protein
	Query	Observed	Mr(expt)	Mr(calc)	Delta	Miss	Score	Expect	Rank	Unique	Peptide
	1549	724.6740	723.6667	723.4391	0.2276	0	13	2.1	3		R.VLHSLR.E
	2701	410.5330	819.0514	819.4160	-0.3646	0	0	80	5		R.TQEALMK.M
	3360	870.3460	869.3387	869.4104	-0.0716	1	16	1.5	1		R.RGTEHDR.R
	3477	440.1580	878.3014	878.5048	-0.2033	0	6	15	4		R.LMSLLFR.M
	4099	465.2080	928.4014	928.4726	-0.0712	0	4	33	7		K.AQQAEVQR.T
	4640	488.6610	975.3074	975.4920	-0.1846	1	4	36	5		K.TVCRGAGQK.Q
	5144	510.3140	1018.6134	1018.5155	0.0979	1	0	77	10		R.QRAGSSSGAAK.L
	5821	536.7200	1071.4254	1071.5309	-0.1054	1	1	61	4		K.SDAGKATTGHK.Q
	9090	644.3160	1286.6174	1286.6731	-0.0557	1	2	35	1		R.SPDTQLPFARR.T
	9514	656.2830	1310.5514	1310.6830	-0.1316	1	4	19	1		K.ATGPAVPAGAEDKK.T
	10989	707.4300	1412.8454	1412.7259	0.1195	0	6	14	3		R.AAAALAGSDQKPGEK.R
	11541	729.8290	1457.6434	1457.7110	-0.0676	1	2	32	1		R.GLSAAKSPADQEER.Q 11544
	12054	507.1040	1518.2902	1518.6732	-0.3831	1	(1)	8.7	7	U	R.DAEGEEACLVRDR.G
	12088	760.2260	1518.4374	1518.6732	-0.2358	1	3	24	10	U	R.DAEGEEACLVRDR.G 12067
	12531	554.6620	1660.9642	1660.6813	0.2829	1	3	23	3		K.GTDGPDSRDPDGETDK.G
38.	2::TGME49_238880 Mass: 344684 Score: 16 Matches: 15(0) Sequences: 14(0)
	hypothetical protein
	Query	Observed	Mr(expt)	Mr(calc)	Delta	Miss	Score	Expect	Rank	Unique	Peptide
	1549	724.6740	723.6667	723.4391	0.2276	0	13	2.1	3		R.VLHSLR.E
	2701	410.5330	819.0514	819.4160	-0.3646	0	0	80	5		R.TQEALMK.M
	3360	870.3460	869.3387	869.4104	-0.0716	1	16	1.5	1		R.RGTEHDR.R
	3477	440.1580	878.3014	878.5048	-0.2033	0	6	15	4		R.LMSLLFR.M
	4099	465.2080	928.4014	928.4726	-0.0712	0	4	33	7		K.AQQAEVQR.T
	4640	488.6610	975.3074	975.4920	-0.1846	1	4	36	5		K.TVCRGAGQK.Q
	5144	510.3140	1018.6134	1018.5155	0.0979	1	0	77	10		R.QRAGSSSGAAK.L
	5821	536.7200	1071.4254	1071.5309	-0.1054	1	1	61	4		K.SDAGKATTGHK.Q
	9090	644.3160	1286.6174	1286.6731	-0.0557	1	2	35	1		R.SPDTQLPFARR.T
	9514	656.2830	1310.5514	1310.6830	-0.1316	1	4	19	1		K.ATGPAVPAGAEDKK.T
	10989	707.4300	1412.8454	1412.7259	0.1195	0	6	14	3		R.AAAALAGSDQKPGEK.R
	11068	710.4390	1418.8634	1418.6637	0.1997	1	0	55	1	U	R.GLESANEEGTERK.K
	11541	729.8290	1457.6434	1457.7110	-0.0676	1	2	32	1		R.GLSAAKSPADQEER.Q 11544
	12531	554.6620	1660.9642	1660.6813	0.2829	1	3	23	3		K.GTDGPDSRDPDGETDK.G
39.	1::TGGT1_219260B Mass: 291819 Score: 16 Matches: 8(0) Sequences: 7(0)
	putative cation-transporting ATPase
	Query	Observed	Mr(expt)	Mr(calc)	Delta	Miss	Score	Expect	Rank	Unique	Peptide
	972	646.3860	645.3787	645.3194	0.0593	1	2	1.1e+02	1		R.REDAR.L
	3360	870.3460	869.3387	869.3933	-0.0545	0	16	1.5	1		R.HWAWDR.L
	3392	436.3060	870.5974	870.4923	0.1051	0	13	3.2	2	U	K.QADVGLLR.E 3394
	5621	352.6380	1054.8922	1054.6611	0.2311	1	1	35	1		R.SLRGALAIVR.R
	7831	601.8140	1201.6134	1201.5436	0.0699	1	3	31	9		R.GREGGEEGQAGR.K
	7928	605.3150	1208.6154	1208.6084	0.0070	1	2	37	6	U	R.GRCVASFVGTR.D
	14169	698.3140	2789.2269	2789.3158	-0.0889	1	4	7.3	1		R.RPPHFFVSSSESEGGEEEPFGAVRR.G
40.	2::TGME49_311660 Mass: 198750 Score: 16 Matches: 9(0) Sequences: 8(0)
	histone lysine methyltransferase, SET, putative
	Query	Observed	Mr(expt)	Mr(calc)	Delta	Miss	Score	Expect	Rank	Unique	Peptide
	3360	870.3460	869.3387	869.3991	-0.0604	1	16	1.5	1	U	R.HGKEEDR.R
	3457	439.2830	876.5514	876.3937	0.1577	1	5	33	9	U	R.GEDGSREK.A
	3608	445.2260	888.4374	888.4049	0.0325	1	3	55	8	U	R.GREGEGER.D
	5223	514.7990	1027.5834	1027.5410	0.0424	0	0	62	6	U	R.VRPSDAEVR.V
	7110	579.3450	1156.6754	1156.5149	0.1605	0	1	51	2	U	R.DSWSSVSSFR.E
	10697	465.1610	1392.4612	1392.6667	-0.2055	1	2	32	7	U	K.SQAEGNVACTKTK.F
	10727	697.4640	1392.9134	1392.6667	0.2467	1	(1)	38	7	U	K.SQAEGNVACTKTK.F
	11854	743.3450	1484.6754	1484.6855	-0.0101	1	1	36	2	U	R.DVSSREPDASHASK.R
	13525	550.7830	2199.1029	2198.9975	0.1054	1	3	16	1	U	R.CPSLSSSHSSSSFSSSSLRGR.C
41.	2::TGME49_270880 Mass: 139327 Score: 16 Matches: 5(0) Sequences: 4(0)
	RNA recognition motif-containing protein
	Query	Observed	Mr(expt)	Mr(calc)	Delta	Miss	Score	Expect	Rank	Unique	Peptide
	3360	870.3460	869.3387	869.3627	-0.0240	0	16	1.5	1	U	R.EEAHGGDR.L
	5420	523.2530	1044.4914	1044.4836	0.0079	0	7	18	3	U	R.ENGGDGLGAAGK.G 5421
	7234	583.3140	1164.6134	1164.6503	-0.0368	0	7	12	1	U	R.ELSSVPALPPR.F
	10464	689.8650	1377.7154	1377.5644	0.1510	1	0	50	3	U	R.EEDRDGGDETAGK.R
42.	1::TGGT1_314100 Mass: 64641 Score: 16 Matches: 5(0) Sequences: 5(0)
	tetratricopeptide repeat-containing protein
	Query	Observed	Mr(expt)	Mr(calc)	Delta	Miss	Score	Expect	Rank	Unique	Peptide
	1493	359.2510	716.4874	716.4068	0.0806	0	1	1.3e+02	8	U	K.IINETK.K
	3360	870.3460	869.3387	869.3701	-0.0314	0	16	1.5	1	U	R.AAGMYADR.E
	8067	609.2830	1216.5514	1216.6564	-0.1050	1	5	24	4	U	K.GEAWLTGSRIK.M
	8634	629.6260	1257.2374	1257.6201	-0.3826	0	3	15	2	U	K.GGDSADPLASLQK.L
	11692	737.2530	1472.4914	1472.7412	-0.2497	1	3	27	1	U	R.GVARSAFGFYAEAK.A
	Proteins matching the same set of peptides:
	2::TGME49_314100 Mass: 64652 Score: 16 Matches: 5(0) Sequences: 5(0)
	tetratricopeptide repeat-containing protein
43.	2::TGME49_219260 Mass: 377084 Score: 16 Matches: 6(0) Sequences: 6(0)
	cation-transporting ATPase, putative
	Query	Observed	Mr(expt)	Mr(calc)	Delta	Miss	Score	Expect	Rank	Unique	Peptide
	972	646.3860	645.3787	645.3194	0.0593	1	2	1.1e+02	1		R.REDAR.L
	3360	870.3460	869.3387	869.3933	-0.0545	0	16	1.5	1		R.HWAWDR.L
	4392	477.7520	953.4894	953.5770	-0.0876	1	2	28	4	U	R.LTPALGRAR.L
	5621	352.6380	1054.8922	1054.6611	0.2311	1	1	35	1		R.SLRGALAIVR.R
	7831	601.8140	1201.6134	1201.5436	0.0699	1	3	31	9		R.GREGGEEGQAGR.K
	14169	698.3140	2789.2269	2789.3158	-0.0889	1	4	7.3	1		R.RPPHFFVSSSESEGGEEEPFGAVRR.G
44.	1::TGGT1_315560 Mass: 128415 Score: 16 Matches: 5(0) Sequences: 5(0)
	ATP-binding cassette G family transporter ABCG77
	Query	Observed	Mr(expt)	Mr(calc)	Delta	Miss	Score	Expect	Rank	Unique	Peptide
	3360	870.3460	869.3387	869.4971	-0.1583	0	16	1.5	1	U	R.LSPVALDR.E
	5348	519.6460	1037.2774	1037.4335	-0.1561	0	0	54	2	U	K.EADDSVQMK.E
	8773	634.2510	1266.4874	1266.6092	-0.1217	1	1	46	5	U	R.DYSEEKLLDR.M
	10491	461.0020	1379.9842	1379.7595	0.2247	1	4	19	1	U	K.STFLSVLCGRLK.K
	14773	788.4290	3149.6869	3149.4191	0.2678	0	1	13	5	U	R.MGLLYFTTSYYSFGPAYMAFTSFPAER.A
	Proteins matching the same set of peptides:
	2::TGME49_315560 Mass: 128445 Score: 16 Matches: 5(0) Sequences: 5(0)
	ATP-binding cassette G family transporter ABCG77 (ABCG77)
45.	2::TGME49_207240 Mass: 11997 Score: 16 Matches: 2(0) Sequences: 2(0)
	hypothetical protein
	Query	Observed	Mr(expt)	Mr(calc)	Delta	Miss	Score	Expect	Rank	Unique	Peptide
	3360	870.3460	869.3387	869.5334	-0.1947	0	16	1.5	1	U	R.LIVALADR.N
	13196	494.1580	1972.6029	1972.9888	-0.3859	1	2	16	9	U	-.MATDSSSGLSLPPKNAELR.E
46.	2::TGME49_223870 Mass: 87856 Score: 16 Matches: 2(0) Sequences: 2(0)
	hypothetical protein
	Query	Observed	Mr(expt)	Mr(calc)	Delta	Miss	Score	Expect	Rank	Unique	Peptide
	3360	870.3460	869.3387	869.4243	-0.0856	0	16	1.5	1	U	R.DASPLPDR.E
	15063	813.7520	3250.9789	3250.7754	0.2035	1	0	7.4	1	U	R.VFIITNAVEGWVEHSSQKYLPGLVPVLQK.A
47.	1::TGGT1_235200 Mass: 13677 Score: 16 Matches: 1(0) Sequences: 1(0)
	PAN domain-containing protein
	Query	Observed	Mr(expt)	Mr(calc)	Delta	Miss	Score	Expect	Rank	Unique	Peptide
	3360	870.3460	869.3387	869.3524	-0.0137	0	16	1.5	1	U	-.MAACFDR.I
48.	1::TGGT1_269442 Mass: 9774 Score: 16 Matches: 1(0) Sequences: 1(0)
	putative calmodulin
	Query	Observed	Mr(expt)	Mr(calc)	Delta	Miss	Score	Expect	Rank	Unique	Peptide
	3360	870.3460	869.3387	869.4395	-0.1008	1	16	1.5	1	U	K.SFKAFDR.S
	Proteins matching the same set of peptides:
	2::TGME49_269442 Mass: 9774 Score: 16 Matches: 1(0) Sequences: 1(0)
	calmodulin, putative
49.	1::TGGT1_248590 Mass: 89435 Score: 16 Matches: 6(0) Sequences: 4(0)
	hypothetical protein
	Query	Observed	Mr(expt)	Mr(calc)	Delta	Miss	Score	Expect	Rank	Unique	Peptide
	1776	376.7600	751.5054	751.3460	0.1594	0	0	45	6	U	R.QSSSSTR.I
	6408	559.8610	1117.7074	1117.6859	0.0215	1	3	40	3	U	R.QLIALFTGKK.S
	12800	598.9460	1793.8162	1793.8328	-0.0166	0	3	20	2	U	R.ADIMELAAMFAPEPTR.R 12796 12802
	13324	512.7200	2046.8509	2047.0230	-0.1721	1	16	0.89	1	U	K.LRADIMELAAMFAPEPTR.R
	Proteins matching the same set of peptides:
	2::TGME49_248590 Mass: 89342 Score: 16 Matches: 6(0) Sequences: 4(0)
	hypothetical protein
50.	1::TGGT1_280660 Mass: 1873710 Score: 16 Matches: 51(0) Sequences: 43(0)
	HECT-domain (ubiquitin-transferase) domain-containing protein
	Query	Observed	Mr(expt)	Mr(calc)	Delta	Miss	Score	Expect	Rank	Unique	Peptide
	311	533.9690	532.9617	533.3173	-0.3556	1	6	7.4	1		R.TTKGK.S
	709	606.6650	605.6577	605.2769	0.3808	0	2	50	1		R.GASSER.R
	1158	672.5530	671.5457	671.3351	0.2106	0	2	58	1		R.NGATGPR.G
	1562	725.7440	724.7367	724.4708	0.2660	0	3	21	3		R.RPALIR.V
	2479	403.6800	805.3454	805.4559	-0.1104	1	1	83	4		R.FASVARR.L 2477
	2846	415.6470	829.2794	829.4406	-0.1612	0	7	21	8		R.GLGGISGGGR.R
	3437	438.1580	874.3014	874.4144	-0.1130	1	1	81	5		R.DDRNVEK.R
	3557	443.7270	885.4394	885.5284	-0.0889	0	6	20	1		R.LVLTVEGR.R 3559 3563
	3605	445.1580	888.3014	888.3937	-0.0923	0	4	40	2		R.GAEGDDVAR.L
	3620	445.7330	889.4514	889.4869	-0.0354	1	2	57	9		K.KVEAASSAK.T
	3929	458.9500	915.8854	915.5250	0.3605	1	6	10	3		R.RGGALLSSR.S
	4281	473.0650	944.1154	944.4424	-0.3270	1	2	44	6		R.EQGREGGGR.R
	4326	475.2730	948.5314	948.4148	0.1166	0	3	40	4		R.GEAAETESR.A
	4448	480.6270	959.2394	959.4784	-0.2390	1	2	60	4		R.GVSADAERR.E
	4516	966.5200	965.5127	965.4203	0.0925	0	8	9.5	1		R.DFQNSAER.K
	4543	485.1890	968.3634	968.3943	-0.0309	0	1	51	3		R.ESLCDMAK.H
	4656	489.5950	977.1754	977.4414	-0.2659	0	10	7.1	1		K.SDDSLASQR.F
	5094	508.1890	1014.3634	1014.5458	-0.1823	1	6	17	2		R.ERAGLDLNK.R
	5152	511.2550	1020.4954	1020.4658	0.0296	1	3	36	4		R.KETNGGEMR.L
	5286	517.2470	1032.4794	1032.5101	-0.0306	1	7	17	5		R.RFSGEPQGR.C 5287
	6195	551.3140	1100.6134	1100.5615	0.0520	1	2	47	6		R.EGVGPDPFRK.G
	7456	1178.5330	1177.5257	1177.5575	-0.0318	0	7	11	1		R.QTQSTELDTR.D
	7507	590.3010	1178.5874	1178.5098	0.0776	1	4	23	10		R.QRDSSAGDMGR.R
	7924	605.2720	1208.5294	1208.6150	-0.0855	0	3	25	6		R.SASASVVTFGQR.S
	8013	607.3440	1212.6734	1212.6251	0.0483	1	4	23	4		R.FRTTGFDLTR.T
	8377	618.8140	1235.6134	1235.8190	-0.2055	1	2	35	3		R.LTRLVIRPLR.R
	8386	618.9130	1235.8114	1235.7237	0.0877	1	3	33	2		R.ELSPLPLPSRK.A
	8835	634.3120	1266.6094	1266.5840	0.0254	1	9	6.7	9		R.EYETEQGQRK.S 8811
	8882	423.9070	1268.6992	1268.5633	0.1359	0	4	25	3		K.EEHLEDEAAAR.I
	9028	641.7510	1281.4874	1281.5013	-0.0138	1	2	32	3		R.CMQDCERQR.W
	9795	443.8140	1328.4202	1328.6572	-0.2370	0	0	56	5		R.EDLPGAATTEGLR.A
	10794	700.2210	1398.4274	1398.7038	-0.2763	1	7	10	5		K.MLQQPGARDEVR.C
	10951	705.9710	1409.9274	1409.6171	0.3103	1	2	30	3		R.DTRSGETDSWTR.A
	11008	708.2440	1414.4734	1414.6987	-0.2252	1	(6)	14	4		K.MLQQPGARDEVR.C
	11218	716.2610	1430.5074	1430.7769	-0.2695	0	2	33	3		R.VSLLTELLDSWR.F 11220
	11680	491.2710	1470.7912	1470.7103	0.0809	1	1	41	3		R.FFSKSEESGAVQR.S
	11867	743.8770	1485.7394	1485.7172	0.0223	1	2	33	7		R.GAEGDDVARLEAQR.S
	12509	554.6360	1660.8862	1660.8129	0.0733	1	0	42	3		R.QQNGETTSEAALRTR.G
	12587	562.1590	1683.4552	1683.7927	-0.3375	0	5	8.2	1		R.VLESAFYPTDCGGLR.E
	12867	898.4340	1794.8534	1794.8721	-0.0187	1	4	16	2		R.GPALSSGRGQAGEASSAHR.R 12856
	13756	604.2210	2412.8549	2413.2377	-0.3828	1	16	0.6	1		K.SVDSTFAGPVEPKVSEIGQEPLK.H
	14872	799.8450	3195.3509	3195.5756	-0.2247	1	5	4.5	1		R.QPETAAASSVSLSQTLPGVRTPGSGGEGAGAEAR.G
	15179	823.1660	3288.6349	3288.5548	0.0801	0	1	13	1		K.IYDAVVAGDWGDAHASSLLSHVEGPAGSGHSAR.S
	16000	936.4390	3741.7269	3741.8697	-0.1428	1	1	6.6	1		R.IAASSVSFDLEAAGEVGEAGGGEQSSKTPSGPGLLTPLR.V
51.	2::TGME49_280660 Mass: 1873710 Score: 16 Matches: 52(0) Sequences: 44(0)
	HECT-domain (ubiquitin-transferase) domain-containing protein
	Query	Observed	Mr(expt)	Mr(calc)	Delta	Miss	Score	Expect	Rank	Unique	Peptide
	311	533.9690	532.9617	533.3173	-0.3556	1	6	7.4	1		R.TTKGK.S
	709	606.6650	605.6577	605.2769	0.3808	0	2	50	1		R.GASSER.R
	1158	672.5530	671.5457	671.3351	0.2106	0	2	58	1		R.NGATGPR.G
	1562	725.7440	724.7367	724.4708	0.2660	0	3	21	3		R.RPALIR.V
	2479	403.6800	805.3454	805.4559	-0.1104	1	1	83	4		R.FASVARR.L 2477
	2846	415.6470	829.2794	829.4406	-0.1612	0	7	21	8		R.GLGGISGGGR.R
	3437	438.1580	874.3014	874.4144	-0.1130	1	1	81	5		R.DDRNVEK.R
	3557	443.7270	885.4394	885.5284	-0.0889	0	6	20	1		R.LVLTVEGR.R 3559 3563
	3605	445.1580	888.3014	888.3937	-0.0923	0	4	40	2		R.GAEGDDVAR.L
	3620	445.7330	889.4514	889.4869	-0.0354	1	2	57	9		K.KVEAASSAK.T
	3929	458.9500	915.8854	915.5250	0.3605	1	6	10	3		R.RGGALLSSR.S
	4281	473.0650	944.1154	944.4424	-0.3270	1	2	44	6		R.EQGREGGGR.R
	4326	475.2730	948.5314	948.4148	0.1166	0	3	40	4		R.GEAAETESR.A
	4448	480.6270	959.2394	959.4784	-0.2390	1	2	60	4		R.GVSADAERR.E
	4516	966.5200	965.5127	965.4203	0.0925	0	8	9.5	1		R.DFQNSAER.K
	4543	485.1890	968.3634	968.3943	-0.0309	0	1	51	3		R.ESLCDMAK.H
	4656	489.5950	977.1754	977.4414	-0.2659	0	10	7.1	1		K.SDDSLASQR.F
	5094	508.1890	1014.3634	1014.5458	-0.1823	1	6	17	2		R.ERAGLDLNK.R
	5152	511.2550	1020.4954	1020.4658	0.0296	1	3	36	4		R.KETNGGEMR.L
	5286	517.2470	1032.4794	1032.5101	-0.0306	1	7	17	5		R.RFSGEPQGR.C 5287
	6195	551.3140	1100.6134	1100.5615	0.0520	1	2	47	6		R.EGVGPDPFRK.G
	7456	1178.5330	1177.5257	1177.5575	-0.0318	0	7	11	1		R.QTQSTELDTR.D
	7507	590.3010	1178.5874	1178.5098	0.0776	1	4	23	10		R.QRDSSAGDMGR.R
	7924	605.2720	1208.5294	1208.6150	-0.0855	0	3	25	6		R.SASASVVTFGQR.S
	8013	607.3440	1212.6734	1212.6251	0.0483	1	4	23	4		R.FRTTGFDLTR.T
	8064	609.2650	1216.5154	1216.6676	-0.1522	1	2	46	4	U	R.LLRAEFNAAGR.S
	8377	618.8140	1235.6134	1235.8190	-0.2055	1	2	35	3		R.LTRLVIRPLR.R
	8386	618.9130	1235.8114	1235.7237	0.0877	1	3	33	2		R.ELSPLPLPSRK.A
	8835	634.3120	1266.6094	1266.5840	0.0254	1	9	6.7	9		R.EYETEQGQRK.S 8811
	8882	423.9070	1268.6992	1268.5633	0.1359	0	4	25	3		K.EEHLEDEAAAR.I
	9028	641.7510	1281.4874	1281.5013	-0.0138	1	2	32	3		R.CMQDCERQR.W
	9795	443.8140	1328.4202	1328.6572	-0.2370	0	0	56	5		R.EDLPGAATTEGLR.A
	10794	700.2210	1398.4274	1398.7038	-0.2763	1	7	10	5		K.MLQQPGARDEVR.C
	10951	705.9710	1409.9274	1409.6171	0.3103	1	2	30	3		R.DTRSGETDSWTR.A
	11008	708.2440	1414.4734	1414.6987	-0.2252	1	(6)	14	4		K.MLQQPGARDEVR.C
	11218	716.2610	1430.5074	1430.7769	-0.2695	0	2	33	3		R.VSLLTELLDSWR.F 11220
	11680	491.2710	1470.7912	1470.7103	0.0809	1	1	41	3		R.FFSKSEESGAVQR.S
	11867	743.8770	1485.7394	1485.7172	0.0223	1	2	33	7		R.GAEGDDVARLEAQR.S
	12509	554.6360	1660.8862	1660.8129	0.0733	1	0	42	3		R.QQNGETTSEAALRTR.G
	12587	562.1590	1683.4552	1683.7927	-0.3375	0	5	8.2	1		R.VLESAFYPTDCGGLR.E
	12867	898.4340	1794.8534	1794.8721	-0.0187	1	4	16	2		R.GPALSSGRGQAGEASSAHR.R 12856
	13756	604.2210	2412.8549	2413.2377	-0.3828	1	16	0.6	1		K.SVDSTFAGPVEPKVSEIGQEPLK.H
	14872	799.8450	3195.3509	3195.5756	-0.2247	1	5	4.5	1		R.QPETAAASSVSLSQTLPGVRTPGSGGEGAGAEAR.G
	15179	823.1660	3288.6349	3288.5548	0.0801	0	1	13	1		K.IYDAVVAGDWGDAHASSLLSHVEGPAGSGHSAR.S
	16000	936.4390	3741.7269	3741.8697	-0.1428	1	1	6.6	1		R.IAASSVSFDLEAAGEVGEAGGGEQSSKTPSGPGLLTPLR.V
52.	1::TGGT1_310910 Mass: 344884 Score: 15 Matches: 15(0) Sequences: 12(0)
	WD domain, G-beta repeat-containing protein
	Query	Observed	Mr(expt)	Mr(calc)	Delta	Miss	Score	Expect	Rank	Unique	Peptide
	2693	410.2830	818.5514	818.4286	0.1228	0	6	30	6		R.FELPSAR.A
	3561	443.7850	885.5554	885.5283	0.0271	1	6	19	1		R.KQLGALEK.R 3565
	3579	444.2670	886.5194	886.4257	0.0938	1	2	50	1		R.GETDGPRR.N
	4413	478.8150	955.6154	955.4584	0.1571	1	1	54	1		K.RGGSGTHER.V
	5003	503.7520	1005.4894	1005.4662	0.0233	1	3	45	1		R.DLRAGDGMR.G
	7831	601.8140	1201.6134	1201.5575	0.0560	0	6	18	7		K.ENAEGEGELVR.G
	10427	688.5960	1375.1774	1375.5310	-0.3536	0	1	4.1	1		K.EDDDVDMHASSR.E
	11103	712.4000	1422.7854	1422.7467	0.0388	1	0	50	3		R.SESAVSIQRFATK.V
	12706	438.4390	1749.7269	1749.8143	-0.0874	1	15	1.2	1		R.QASGPRAHGDALEDGGGR.L
	13075	478.2510	1908.9749	1908.8847	0.0902	1	0	35	2		R.TESCESQRVASGSPTVSK.G
	13219	666.9360	1997.7862	1997.8055	-0.0193	1	9	4.8	2		R.GAEETGEEETCGACGKGTR.G 13217 13234
	14853	796.3140	3181.2269	3181.5251	-0.2982	1	3	5.9	3		R.LHTGSINTVRFSSSSPHVFATASFDQTCK.V
53.	2::TGME49_310910 Mass: 344063 Score: 15 Matches: 17(0) Sequences: 14(0)
	WD domain, G-beta repeat-containing protein
	Query	Observed	Mr(expt)	Mr(calc)	Delta	Miss	Score	Expect	Rank	Unique	Peptide
	2693	410.2830	818.5514	818.4286	0.1228	0	6	30	6		R.FELPSAR.A
	3561	443.7850	885.5554	885.5283	0.0271	1	6	19	1		R.KQLGALEK.R 3565
	3579	444.2670	886.5194	886.4257	0.0938	1	2	50	1		R.GETDGPRR.N
	3821	454.2520	906.4894	906.4559	0.0335	1	1	55	2	U	R.AFGGKNGEK.K
	4413	478.8150	955.6154	955.4584	0.1571	1	1	54	1		K.RGGSGTHER.V
	5003	503.7520	1005.4894	1005.4662	0.0233	1	3	45	1		R.DLRAGDGMR.G
	7831	601.8140	1201.6134	1201.5575	0.0560	0	6	18	7		K.ENAEGEGELVR.G
	10427	688.5960	1375.1774	1375.5310	-0.3536	0	1	4.1	1		K.EDDDVDMHASSR.E
	11103	712.4000	1422.7854	1422.7467	0.0388	1	0	50	3		R.SESAVSIQRFATK.V
	11922	746.3820	1490.7494	1490.6783	0.0711	1	0	48	1	U	K.TAGMAPEDSREATR.A
	12706	438.4390	1749.7269	1749.8143	-0.0874	1	15	1.2	1		R.QASGPRAHGDALEDGGGR.L
	13075	478.2510	1908.9749	1908.8847	0.0902	1	0	35	2		R.TESCESQRVASGSPTVSK.G
	13219	666.9360	1997.7862	1997.8055	-0.0193	1	9	4.8	2		R.GAEETGEEETCGACGKGTR.G 13217 13234
	14853	796.3140	3181.2269	3181.5251	-0.2982	1	3	5.9	3		R.LHTGSINTVRFSSSSPHVFATASFDQTCK.V
54.	2::TGME49_232190 Mass: 357210 Score: 15 Matches: 15(0) Sequences: 12(0)
	Sec7 domain-containing protein
	Query	Observed	Mr(expt)	Mr(calc)	Delta	Miss	Score	Expect	Rank	Unique	Peptide
	909	640.0640	639.0567	639.3704	-0.3137	0	18	0.7	1	U	R.APPSLR.A 914
	1764	376.5010	750.9874	751.3534	-0.3660	0	9	3.9	1	U	R.SSLSCAK.S
	3249	431.1260	860.2374	860.4464	-0.2090	1	2	61	8	U	R.GAETATRR.L
	3604	445.1560	888.2974	888.4301	-0.1327	0	8	19	5	U	R.AADGALDTR.S
	4626	488.2520	974.4894	974.5145	-0.0250	1	1	74	5	U	R.EIASNRASK.S
	5112	508.7640	1015.5134	1015.5662	-0.0528	1	14	3.4	2	U	R.DTRGLDLVK.V 5108
	5118	1016.6170	1015.6097	1015.5662	0.0435	1	(8)	14	8	U	R.DTRGLDLVK.V
	5807	536.2520	1070.4894	1070.5145	-0.0251	0	1	53	4	U	K.QFTPDNPPR.G
	6251	554.4710	1106.9274	1106.5567	0.3707	0	3	22	1	U	R.SSASSELLSAR.S
	12907	902.9420	1803.8694	1803.7507	0.1187	1	4	17	2	U	K.EQDEKADEEGGADAQGR.T
	13192	493.5970	1970.3589	1970.0122	0.3467	0	0	20	7	U	R.GGLLFDFGRPHAATELNR.L
	13770	606.5540	2422.1869	2422.3373	-0.1504	1	15	0.8	1	U	R.GINQGRSLPVFFLTEIYLSIR.D
	15510	859.9710	3435.8549	3435.5089	0.3460	1	2	7.7	1	U	R.ETDASCASQEREQACADGEGLPGTGLGGCALLR.E
55.	1::TGGT1_259250 Mass: 92252 Score: 14 Matches: 24(0) Sequences: 7(0)
	ATP-dependent DNA helicase, RecQ family protein
	Query	Observed	Mr(expt)	Mr(calc)	Delta	Miss	Score	Expect	Rank	Unique	Peptide
	4245	471.6580	941.3014	941.3873	-0.0858	0	2	44	3	U	-.MSASSSGGSR.F
	4315	474.8870	947.7594	947.5222	0.2372	1	1	71	1	U	R.GLMASLRGK.S
	6784	568.3370	1134.6594	1134.5716	0.0878	1	8	12	7	U	R.RCGFAKPSGR.R
	11158	357.6890	1426.7269	1426.7205	0.0064	0	1	39	8	U	R.GIPAQAYHAGLSDK.V
	12055	760.1560	1518.2974	1518.6773	-0.3799	0	(3)	5.4	10	U	R.TGSSWYTGTSVMSR.G 12068 12077
	12065	507.1190	1518.3352	1518.6773	-0.3421	0	14	0.83	1	U	R.TGSSWYTGTSVMSR.G 12054 12056 12058 12059 12063 12064 12066 12069 12080 12082 12083 12084 12087 12089
	12272	778.5080	1555.0014	1554.7460	0.2554	1	1	39	1	U	K.SVGSAFCRQSEVTK.G
	12693	436.7210	1742.8549	1742.8522	0.0027	1	2	25	2	U	R.CRGIPAQAYHAGLSDK.V
	Proteins matching the same set of peptides:
	2::TGME49_259250 Mass: 92189 Score: 14 Matches: 24(0) Sequences: 7(0)
	ATP-dependent DNA helicase, RecQ family protein
56.	1::TGGT1_267790 Mass: 95609 Score: 13 Matches: 10(0) Sequences: 6(0)
	hypothetical protein
	Query	Observed	Mr(expt)	Mr(calc)	Delta	Miss	Score	Expect	Rank	Unique	Peptide
	1124	667.0070	665.9997	666.2643	-0.2646	0	10	3.5	1	U	R.TEDMR.G 1130
	1677	370.1580	738.3014	738.4024	-0.1010	0	5	15	4	U	R.LNDLHK.F
	3829	454.3000	906.5854	906.4844	0.1010	1	8	12	4	U	R.MAETISKK.N 3815 3822 3827
	4374	477.2360	952.4574	952.5818	-0.1243	1	13	2.5	1	U	K.RLTLPPTR.Y
	7032	577.7510	1153.4874	1153.5363	-0.0489	0	4	21	1	U	K.ENVEHIEER.M
	8773	634.2510	1266.4874	1266.6139	-0.1264	1	3	28	3	U	R.RSSASFSLPCR.S
57.	1::TGGT1_289770 Mass: 48943 Score: 13 Matches: 8(0) Sequences: 5(0)
	mu1 adaptin
	Query	Observed	Mr(expt)	Mr(calc)	Delta	Miss	Score	Expect	Rank	Unique	Peptide
	3798	453.7560	905.4974	905.5586	-0.0611	1	(6)	19	9	U	R.YLKIIEK.S 3791
	3804	906.9160	905.9087	905.5586	0.3502	1	13	0.35	1	U	R.YLKIIEK.S
	4312	474.8090	947.6034	947.4633	0.1401	0	1	73	3	U	K.AIEMEDIK.F
	5152	511.2550	1020.4954	1020.5716	-0.0762	1	5	25	1	U	K.VIISRDYR.G
	7861	602.7510	1203.4874	1203.6863	-0.1989	0	2	40	5	U	M.AGASAVFILDLK.G 7863
	14049	666.6270	2662.4789	2662.2373	0.2416	1	1	22	3	U	R.FENDRTISFIPPDGEFELMSYR.L
	Proteins matching the same set of peptides:
	2::TGME49_289770 Mass: 48943 Score: 13 Matches: 8(0) Sequences: 5(0)
	mu1 adaptin
Mascot: http://www.matrixscience.com/

## Sheet: Exp2_cxxc
Enzyme : Trypsin
Mass values : Monoisotopic
Protein Mass : Unrestricted
Peptide Mass Tolerance : ± 0.4 Da
Fragment Mass Tolerance: ± 0.4 Da
Max Missed Cleavages : 1
Instrument type : ESI-TRAP
Number of queries : 16824
Protein hits :	1::TGGT1_233460	SAG-related sequence SRS29B (SAG1)
	1::TGGT1_309590	rhoptry protein ROP1
	1::TGGT1_310770	hypothetical protein
	1::TGGT1_249900	putative adenine nucleotide translocator
	1::TGGT1_235470	myosin A
	1::TGGT1_278990	putative phosphate carrier
	1::TGGT1_271050	SAG-related sequence SRS34A (SAG2A)
	1::TGGT1_363030	rhoptry protein ROP8
	1::TGGT1_231140	ribosomal protein RPS25
	1::TGGT1_248160	hypothetical protein
	1::TGGT1_308090	rhoptry protein ROP5
	1::TGGT1_411430	rhoptry protein ROP5
	1::TGGT1_250050	hypothetical protein
	2::TGME49_250050	hypothetical protein
	1::TGGT1_249520	hypothetical protein
	1::TGGT1_234230	hypothetical protein
	2::TGME49_234230	hypothetical protein
	1::TGGT1_217740	3-ketoacyl-(acyl-carrier-protein) reductase
	2::TGME49_227620	dense granule protein GRA2 (GRA2)
	1::TGGT1_203310	dense granule protein GRA7
	2::TGME49_268020	transporter, major facilitator family protein
	1::TGGT1_264780	UTP-glucose-1-phosphate uridylyltransferase subfamily protein
	1::TGGT1_314500	subtilisin SUB2
	1::TGGT1_309120	ribosomal protein RPL4
	1::TGGT1_204050	subtilisin SUB1
	1::TGGT1_257740	UMP-CMP kinase
	1::TGGT1_301290	hypothetical protein
	1::TGGT1_243550	putative H-SHIPPO 1
	1::TGGT1_263080	hypothetical protein
	1::TGGT1_210360	DEAD (Asp-Glu-Ala-Asp) box polypeptide 41 family protein
	1::TGGT1_223140	tRNA binding domain-containing protein
	1::TGGT1_316400B	alpha tubulin TUBA1
	1::TGGT1_288360	tryptophanyl-tRNA synthetase (TrpRS2)
	1::TGGT1_224350B	putative aminopeptidase N
	2::TGME49_212880	surface antigen repeat-containing protein
	1::TGGT1_212880	surface antigen repeat-containing protein
	1::TGGT1_216055	hypothetical protein
	1::TGGT1_202020	DnAK-TPR
	1::TGGT1_295070	helicase associated domain (ha2) protein
	1::TGGT1_311180	hypothetical protein
	1::TGGT1_314780	myosin G
	2::TGME49_268330	hypothetical protein
	1::TGGT1_226850	TBC domain-containing protein
	1::TGGT1_201830	ribosomal protein L37
	1::TGGT1_286782	MAM domain-containing protein
	1::TGGT1_262935	hypothetical protein
	1::TGGT1_201640	hypothetical protein
	1::TGGT1_224080	Kazal-type serine protease inhibitor domain-containing protein
	2::TGME49_224080	Kazal-type serine protease inhibitor domain-containing protein
	1::TGGT1_202255	hypothetical protein
	1::TGGT1_238100	transmembrane protein
Select Summary Report
	Protein Family Summary Peptide Summary Select Summary (protein hits) Select Summary (unassigned) Export Search Results		Help
	Significance threshold p<	Max. number of hits
	Standard scoring MudPIT scoring	Ions score or expect cut-off	Show sub-sets
	Show pop-ups Suppress pop-ups		Require bold red
All queries Unassigned Below homology threshold Below identity threshold
1.	1::TGGT1_233460 Mass: 35605 Score: 252 Matches: 26(10) Sequences: 10(5) emPAI: 0.52
	SAG-related sequence SRS29B (SAG1)
	Query	Observed	Mr(expt)	Mr(calc)	Delta	Miss	Score	Expect	Rank	Unique	Peptide
	2198	400.2840	798.5534	798.4851	0.0684	0	15	1.8	1	U	K.LTVPIEK.F 2188 2191 2192 2197
	3301	439.7200	877.4254	877.4181	0.0073	0	6	20	4	U	K.EAFPAESK.S
	4163	474.2850	946.5554	946.5488	0.0067	1	14	4	1	U	K.SFKDILPK.L
	5012	508.7900	1015.5654	1015.5410	0.0244	0	45	0.0027	1	U	R.ASSVVNNVAR.C 5008 5011
	5056	511.2450	1020.4754	1020.5240	-0.0485	0	65	2.4e-05	1	U	K.LEFAGAAGSAK.S 5052 5053 5054 5055 5059 5060
	9822	652.7570	1303.4994	1303.6442	-0.1448	0	60	6.4e-05	1	U	K.SVIIGCTGGSPEK.H 9824 9826 9830 9831
	10584	677.8370	1353.6594	1353.6235	0.0360	0	25	0.13	1	U	R.CSYGADSTLGPVK.L
	12576	749.3230	1496.6314	1496.6599	-0.0285	0	47	0.0011	1	U	R.QICPAGTTSSCTSK.A
	12717	773.8420	1545.6694	1545.7059	-0.0365	0	61	3.5e-05	1	U	K.LTENPWQGNASSDK.G
	13846	721.9990	2162.9752	2163.0518	-0.0766	1	1	23	2	U	K.EAFPAESKSVIIGCTGGSPEK.H
2.	1::TGGT1_309590 Mass: 49683 Score: 98 Matches: 16(4) Sequences: 7(2) emPAI: 0.13
	rhoptry protein ROP1
	Query	Observed	Mr(expt)	Mr(calc)	Delta	Miss	Score	Expect	Rank	Unique	Peptide
	1301	356.1910	710.3674	710.3500	0.0174	0	16	0.95	1	U	R.QNFFR.R
	1864	386.7270	771.4394	771.4239	0.0155	0	5	32	2	U	R.EGVVGGVR.R
	2745	420.0840	838.1534	838.4297	-0.2763	0	7	8.7	1	U	R.GPDQVPAR.G
	3719	454.3110	906.6074	906.4559	0.1515	0	22	0.53	1	U	R.DAFGAGLTR.L 3699 3702 3711
	4492	487.8560	973.6974	973.5556	0.1418	0	34	0.031	1	U	R.LTSGASLGLR.R 4480 4489 4490
	7282	388.2950	1161.8632	1161.6255	0.2377	1	4	32	9	U	R.VRDAFGAGLTR.L
	12623	753.8410	1505.6674	1505.7223	-0.0548	0	58	7.7e-05	1	U	R.GEQPEGQQPQGPVR.Q 12622 12624 12625
3.	1::TGGT1_310770 Mass: 39413 Score: 72 Matches: 7(2) Sequences: 3(1) emPAI: 0.08
	hypothetical protein
	Query	Observed	Mr(expt)	Mr(calc)	Delta	Miss	Score	Expect	Rank	Unique	Peptide
	5341	521.6380	1041.2614	1041.5706	-0.3092	0	14	2.3	1	U	K.AVEDLLPGTK.I
	5402	523.8170	1045.6194	1045.4685	0.1510	1	8	13	8	U	-.MMKQSFSR.L 5407
	8569	616.8210	1231.6274	1231.5979	0.0295	0	65	1.8e-05	1	U	K.AMQQTLQEQR.R 8565 8566
	8829	624.8110	1247.6074	1247.5928	0.0146	0	(4)	23	1	U	K.AMQQTLQEQR.R
	Proteins matching the same set of peptides:
	2::TGME49_310770 Mass: 39413 Score: 72 Matches: 7(2) Sequences: 3(1)
	hypothetical protein
4.	1::TGGT1_249900 Mass: 35461 Score: 65 Matches: 7(2) Sequences: 4(2) emPAI: 0.18
	putative adenine nucleotide translocator
	Query	Observed	Mr(expt)	Mr(calc)	Delta	Miss	Score	Expect	Rank	Unique	Peptide
	3253	437.6810	873.3474	873.4491	-0.1016	0	45	0.0031	1	U	R.GNMANVIR.Y
	8381	611.1890	1220.3634	1220.6401	-0.2767	0	5	17	1	U	K.DFLAGGISAGVSK.T 8388
	8843	625.3170	1248.6194	1248.5768	0.0426	0	43	0.0028	1	U	K.GNADSQLMNTAK.D
	9030	633.2700	1264.5254	1264.5717	-0.0463	0	(4)	21	1	U	K.GNADSQLMNTAK.D
	11193	697.2570	1392.4994	1392.6667	-0.1673	1	15	1.8	1	U	K.KGNADSQLMNTAK.D 11132
	Proteins matching the same set of peptides:
	2::TGME49_249900 Mass: 35461 Score: 65 Matches: 7(2) Sequences: 4(2)
	adenine nucleotide translocator, putative
5.	1::TGGT1_235470 Mass: 93901 Score: 63 Matches: 5(1) Sequences: 5(1) emPAI: 0.03
	myosin A
	Query	Observed	Mr(expt)	Mr(calc)	Delta	Miss	Score	Expect	Rank	Unique	Peptide
	1561	372.6680	743.3214	743.4290	-0.1075	1	1	77	4	U	K.NKDVLR.A
	3425	444.3050	886.5954	886.4872	0.1082	0	10	8.8	3	U	K.ELTQIQR.E
	6445	559.2810	1116.5474	1116.5411	0.0063	0	2	51	5	U	R.VLTQDEQER.S
	8173	605.2200	1208.4254	1208.6805	-0.2551	0	9	7.7	1	U	K.FGSVVAFLLEK.S
	10297	667.3890	1332.7634	1332.6885	0.0749	0	63	2.9e-05	1	U	K.SQTIIVSGESGAGK.T
	Proteins matching the same set of peptides:
	2::TGME49_235470 Mass: 93887 Score: 63 Matches: 5(1) Sequences: 5(1)
	myosin A
6.	1::TGGT1_278990 Mass: 53856 Score: 51 Matches: 12(2) Sequences: 4(1) emPAI: 0.06
	putative phosphate carrier
	Query	Observed	Mr(expt)	Mr(calc)	Delta	Miss	Score	Expect	Rank	Unique	Peptide
	1356	360.1160	718.2174	718.3796	-0.1621	0	4	58	1	U	K.GLVSGMR.T
	2447	408.1640	814.3134	814.4548	-0.1414	0	27	0.16	1	U	R.LSEPITR.K 2449 2450
	7459	586.8270	1171.6394	1171.6197	0.0198	0	43	0.0031	1	U	R.TVVAEEGAAGLR.L 7451 7452 7454 7457 7460 7462
	7882	597.0990	1192.1834	1192.5295	-0.3460	1	4	11	9	U	K.ETQDCAKWR.F
	Proteins matching the same set of peptides:
	2::TGME49_278990 Mass: 53856 Score: 51 Matches: 12(2) Sequences: 4(1)
	phosphate carrier, putative
7.	1::TGGT1_271050 Mass: 19311 Score: 49 Matches: 12(1) Sequences: 3(1) emPAI: 0.16
	SAG-related sequence SRS34A (SAG2A)
	Query	Observed	Mr(expt)	Mr(calc)	Delta	Miss	Score	Expect	Rank	Unique	Peptide
	5661	529.7770	1057.5394	1057.4975	0.0420	0	38	0.0096	1	U	K.CVAEAGAPAGR.N 5660
	9410	642.2870	1282.5594	1282.7860	-0.2266	0	7	9.4	2	U	K.LTTVLPGAVLTAK.V
	11500	706.4080	1410.8014	1410.8810	-0.0795	1	21	0.36	1	U	R.KLTTVLPGAVLTAK.V 11499 11502 11503 11505 11507 11508 11511 11513
8.	1::TGGT1_363030 Mass: 64277 Score: 48 Matches: 10(1) Sequences: 6(1) emPAI: 0.05
	rhoptry protein ROP8
	Query	Observed	Mr(expt)	Mr(calc)	Delta	Miss	Score	Expect	Rank	Unique	Peptide
	4413	485.2720	968.5294	968.5403	-0.0108	0	27	0.11	1	U	R.AAAAIPAAASR.F
	5144	515.1530	1028.2914	1028.5251	-0.2336	0	48	0.0011	1	U	R.DGASAVSPIGR.G
	6192	549.4100	1096.8054	1096.6968	0.1086	0	4	19	1	U	R.LQLTLQLIR.L
	7437	586.3050	1170.5954	1170.5993	-0.0038	0	11	5.2	2	U	R.VESELGERPR.T 7436
	7505	588.2570	1174.4994	1174.5618	-0.0624	0	16	2.2	1	U	R.GFAPPETTAER.M 7495 7502 7504
	13475	459.7200	1834.8509	1834.9036	-0.0527	1	1	29	4	U	R.GFAPPETTAERMLPYR.Q
9.	1::TGGT1_231140 Mass: 18826 Score: 42 Matches: 3(1) Sequences: 3(1) emPAI: 0.17
	ribosomal protein RPS25
	Query	Observed	Mr(expt)	Mr(calc)	Delta	Miss	Score	Expect	Rank	Unique	Peptide
	4442	486.2370	970.4594	970.5923	-0.1329	1	3	34	3	U	R.LKVNASLAR.Q
	6419	558.2760	1114.5374	1114.5730	-0.0356	0	42	0.0038	1	U	K.EQIAAAAAAGSR.K
	10454	672.6980	1343.3814	1343.7157	-0.3342	1	1	48	1	U	K.TKEQIAAAAAAGSR.K
	Proteins matching the same set of peptides:
	2::TGME49_231140 Mass: 18841 Score: 42 Matches: 3(1) Sequences: 3(1)
	ribosomal protein RPS25 (RPS25)
10.	1::TGGT1_248160 Mass: 123702 Score: 41 Matches: 32(2) Sequences: 4(1) emPAI: 0.02
	hypothetical protein
	Query	Observed	Mr(expt)	Mr(calc)	Delta	Miss	Score	Expect	Rank	Unique	Peptide
	2810	421.7410	841.4674	841.5022	-0.0347	0	39	0.0089	1	U	R.VASLTVPR.L 2794 2795 2797 2800 2801 2802 2804 2806 2808 2809 2811 2812 2813 2815 2816 2817 2820 2821 2822 2824 2825 2826 2827 2829 2830 2831 2832 2833
	8018	600.7720	1199.5294	1199.5894	-0.0600	0	13	3.3	2	U	R.SSATSASSHLPR.R
	8260	607.7200	1213.4254	1213.6204	-0.1949	1	4	22	3	U	K.SRDAPGQAVWK.T
	9064	633.8450	1265.6754	1265.6477	0.0278	1	1	48	9	U	R.SSVNVGGTRSFR.M
11.	1::TGGT1_308090 Mass: 60966 Score: 40 Matches: 20(1) Sequences: 12(1) emPAI: 0.05
	rhoptry protein ROP5
	Query	Observed	Mr(expt)	Mr(calc)	Delta	Miss	Score	Expect	Rank	Unique	Peptide
	1419	363.6820	725.3494	725.4436	-0.0941	0	22	0.32	1	U	K.LVEPLR.V 1421
	2049	394.7360	787.4574	787.4341	0.0234	0	9	16	2		R.WLSGLGR.R 2046
	2501	410.2820	818.5494	818.5014	0.0480	0	4	48	1		R.SVVFLVR.D
	2846	422.6580	843.3014	843.4814	-0.1799	0	3	51	3		R.LAANLQSK.G
	3944	464.1580	926.3014	926.5199	-0.2184	1	1	46	2		R.LAQHFRR.L
	3948	464.2510	926.4874	926.5199	-0.0324	1	1	48	3		K.RLAQHFR.R
	6040	543.7690	1085.5234	1085.5618	-0.0383	0	20	0.61	1		R.LHEATFAAAR.L 6044
	6230	550.7840	1099.5534	1099.5509	0.0025	0	42	0.0044	1		R.LLGESPEEAR.D 6227 6228 6229 6232 6233
	6256	551.7510	1101.4874	1101.6216	-0.1342	0	5	21	1	U	R.LMLGDVSVLR.K
	6381	556.2210	1110.4274	1110.5128	-0.0853	0	25	0.19	1		K.VFTMGAENSR.S
	9752	651.3640	1300.7134	1300.6776	0.0359	0	13	2.9	1		R.GPASSVPVTYAPR.E
	10311	667.6580	1333.3014	1333.6878	-0.3863	1	4	17	1	U	R.DVERLEDFALK.V
12.	1::TGGT1_411430 Mass: 51646 Score: 40 Matches: 18(1) Sequences: 10(1) emPAI: 0.06
	rhoptry protein ROP5
	Query	Observed	Mr(expt)	Mr(calc)	Delta	Miss	Score	Expect	Rank	Unique	Peptide
	2049	394.7360	787.4574	787.4341	0.0234	0	9	16	2		R.WLSGLGR.R 2046
	2501	410.2820	818.5494	818.5014	0.0480	0	4	48	1		R.SVVFLVR.D
	2846	422.6580	843.3014	843.4814	-0.1799	0	3	51	3		R.LAANLQSK.G
	3944	464.1580	926.3014	926.5199	-0.2184	1	1	46	2		R.LAQHFRR.L
	3948	464.2510	926.4874	926.5199	-0.0324	1	1	48	3		K.RLAQHFR.R
	6040	543.7690	1085.5234	1085.5618	-0.0383	0	20	0.61	1		R.LHEATFAAAR.L 6044
	6230	550.7840	1099.5534	1099.5509	0.0025	0	42	0.0044	1		R.LLGESPEEAR.D 6227 6228 6229 6232 6233
	6381	556.2210	1110.4274	1110.5128	-0.0853	0	25	0.19	1		K.VFTMGAENSR.S
	7996	600.2510	1198.4874	1198.6194	-0.1319	0	11	4.6	1	U	R.LSTGQPTAAPSVA.- 7999
	9752	651.3640	1300.7134	1300.6776	0.0359	0	13	2.9	1		R.GPASSVPVTYAPR.E
13.	1::TGGT1_250050 Mass: 237591 Score: 37 Matches: 166(2) Sequences: 11(1) emPAI: 0.01
	hypothetical protein
	Query	Observed	Mr(expt)	Mr(calc)	Delta	Miss	Score	Expect	Rank	Unique	Peptide
	3283	439.1900	876.3654	876.3824	-0.0170	0	4	38	3		R.EANAESEK.G 3287
	4124	471.9390	941.8634	941.5406	0.3228	1	9	6	1		R.QREVAALR.R
	6351	555.2510	1108.4874	1108.5989	-0.1114	1	5	20	1	U	R.RSVFSLSSAR.S 6363
	6700	1131.5920	1130.5847	1130.5428	0.0419	1	(6)	20	1		R.NQREASEAAR.Q 6736
	6785	566.3230	1130.6314	1130.5428	0.0886	1	34	0.029	1		R.NQREASEAAR.Q 6649 6650 6651 6652 6653 6654 6658 6659 6660 6662 6663 6664 6665 6666 6668 6669 6670 6671 6672 6673 6674 6675 6676 6677 6678 6679 6680 6681 6683 6684 6685 6686 6687 6688 6690 6691 6692 6693 6694 6695 6696 6697 6698 6699 6701 6702 6703 6704 6705 6706 6707 6708 6709 6710 6711 6712 6713 6714 6715 6716 6718 6719 6720 6721 6722 6723 6724 6725 6726 6727 6728 6729 6730 6731 6732 6733 6734…
	7562	589.2900	1176.5654	1176.4895	0.0760	0	0	63	7		R.EGETQGNEGEK.Q
	7735	591.6920	1181.3694	1181.5537	-0.1843	0	2	36	1		R.VAGENNASHAGR.R
	8142	403.2850	1206.8332	1206.5728	0.2604	0	8	10	1	U	R.LSLSDVDSSER.T
	8260	607.7200	1213.4254	1213.6779	-0.2524	1	4	25	4		R.QTEAVERLLR.L
	8575	616.9080	1231.8014	1231.5793	0.2222	1	2	39	2		R.EEGATVGERER.D
	9629	647.3450	1292.6754	1292.6949	-0.0195	1	1	46	3		R.LHPVDSVSRQR.E
	15275	802.1270	3204.4789	3204.7416	-0.2627	1	1	11	1		R.LAVWLSHCMRLQVINALWLLQVLQER.R
14.	2::TGME49_250050 Mass: 238873 Score: 37 Matches: 165(2) Sequences: 10(1) emPAI: 0.01
	hypothetical protein
	Query	Observed	Mr(expt)	Mr(calc)	Delta	Miss	Score	Expect	Rank	Unique	Peptide
	3283	439.1900	876.3654	876.3824	-0.0170	0	4	38	3		R.EANAESEK.G 3287
	4124	471.9390	941.8634	941.5406	0.3228	1	9	6	1		R.QREVAALR.R
	6351	555.2510	1108.4874	1108.5989	-0.1114	1	5	20	1	U	R.RSVFSISSAR.S 6363
	6700	1131.5920	1130.5847	1130.5428	0.0419	1	(6)	20	1		R.NQREASEAAR.Q 6736
	6785	566.3230	1130.6314	1130.5428	0.0886	1	34	0.029	1		R.NQREASEAAR.Q 6649 6650 6651 6652 6653 6654 6658 6659 6660 6662 6663 6664 6665 6666 6668 6669 6670 6671 6672 6673 6674 6675 6676 6677 6678 6679 6680 6681 6683 6684 6685 6686 6687 6688 6690 6691 6692 6693 6694 6695 6696 6697 6698 6699 6701 6702 6703 6704 6705 6706 6707 6708 6709 6710 6711 6712 6713 6714 6715 6716 6718 6719 6720 6721 6722 6723 6724 6725 6726 6727 6728 6729 6730 6731 6732 6733 6734…
	7562	589.2900	1176.5654	1176.4895	0.0760	0	0	63	7		R.EGETQGNEGEK.Q
	7735	591.6920	1181.3694	1181.5537	-0.1843	0	2	36	1		R.VAGENNASHAGR.R
	8260	607.7200	1213.4254	1213.6779	-0.2524	1	4	25	4		R.QTEAVERLLR.L
	8575	616.9080	1231.8014	1231.5793	0.2222	1	2	39	2		R.EEGATVGERER.D
	9629	647.3450	1292.6754	1292.6949	-0.0195	1	1	46	3		R.LHPVDSVSRQR.E
	15275	802.1270	3204.4789	3204.7416	-0.2627	1	1	11	1		R.LAVWLSHCMRLQVINALWLLQVLQER.R
15.	1::TGGT1_249520 Mass: 21509 Score: 36 Matches: 45(1) Sequences: 1(1) emPAI: 0.15
	hypothetical protein
	Query	Observed	Mr(expt)	Mr(calc)	Delta	Miss	Score	Expect	Rank	Unique	Peptide
	7201	579.3260	1156.6374	1156.6200	0.0174	1	36	0.017	1	U	K.VQDARAQLEK.H 7156 7158 7161 7162 7164 7165 7168 7169 7171 7172 7173 7174 7176 7177 7178 7179 7180 7182 7183 7184 7186 7187 7191 7192 7193 7194 7195 7196 7199 7205 7206 7208 7210 7212 7214 7215 7218 7221 7223 7224 7226 7227 7228 7233
	Proteins matching the same set of peptides:
	2::TGME49_249520 Mass: 21598 Score: 36 Matches: 45(1) Sequences: 1(1)
	hypothetical protein
16.	1::TGGT1_234230 Mass: 495017 Score: 35 Matches: 136(1) Sequences: 14(1) emPAI: 0.01
	hypothetical protein
	Query	Observed	Mr(expt)	Mr(calc)	Delta	Miss	Score	Expect	Rank	Unique	Peptide
	220	523.1600	522.1527	522.2398	-0.0871	0	6	3.5	1		R.SSSSR.I
	1180	697.2210	696.2137	696.4282	-0.2145	0	1	31	1		R.ALPVAAR.E
	2719	835.6260	834.6187	834.4018	0.2169	1	1	59	2		R.LDGRCSK.A
	3450	444.8180	887.6214	887.4461	0.1754	1	2	60	3		R.EDAKNVGR.S
	6379	556.1730	1110.3314	1110.5306	-0.1991	0	3	26	2	U	R.GFSLVSSGDSR.L
	6670	566.2830	1130.5514	1130.5680	-0.0165	1	35	0.022	1		R.GENKASLDAAR.D 6649 6650 6654 6658 6662 6663 6664 6665 6667 6668 6672 6673 6674 6675 6677 6678 6680 6681 6683 6684 6685 6686 6691 6692 6693 6694 6695 6696 6697 6698 6699 6701 6702 6705 6706 6708 6709 6710 6711 6712 6713 6715 6716 6719 6720 6721 6722 6723 6724 6725 6728 6729 6731 6732 6733 6734 6735 6737 6738 6739 6740 6741 6743 6744 6745 6746 6747 6748 6749 6750 6752 6754 6755 6756 6757 6758 676…
	7313	582.7200	1163.4254	1163.5142	-0.0887	1	1	46	7		R.CVDWERGSR.E 7312
	9105	634.2790	1266.5434	1266.6317	-0.0882	1	7	12	3	U	R.RGFSLVSSGDSR.L
	9121	423.1920	1266.5542	1266.6317	-0.0775	1	(5)	17	2	U	R.RGFSLVSSGDSR.L 9070 9148
	10186	664.2830	1326.5514	1326.7256	-0.1741	1	0	54	6		R.DASLQGIPKSGVR.A
	10858	687.8150	1373.6154	1373.6647	-0.0493	1	10	6.4	1		R.EQTGRAAEAGQTR.A
	11148	697.2220	1392.4294	1392.8089	-0.3795	1	6	14	6		K.LSPVTVHISKGQK.D 11160
	13534	475.5550	1898.1909	1897.9493	0.2416	1	2	20	3		R.ESLQRAVSSASPAEVDPR.L
	14468	697.2640	2785.0269	2785.2766	-0.2497	1	5	4.5	1		K.GTGCLANSFSFSFSFSPSSASRDLTR.H 14470
	16027	889.7830	3555.1029	3554.7158	0.3871	1	1	5.2	2		R.GGAEAAGSPSSSSLTSSTSPLYTSPALSLCASELRR.K
17.	2::TGME49_234230 Mass: 495085 Score: 35 Matches: 133(1) Sequences: 14(1) emPAI: 0.01
	hypothetical protein
	Query	Observed	Mr(expt)	Mr(calc)	Delta	Miss	Score	Expect	Rank	Unique	Peptide
	220	523.1600	522.1527	522.2398	-0.0871	0	6	3.5	1		R.SSSSR.I
	1180	697.2210	696.2137	696.4282	-0.2145	0	1	31	1		R.ALPVAAR.E
	2719	835.6260	834.6187	834.4018	0.2169	1	1	59	2		R.LDGRCSK.A
	3450	444.8180	887.6214	887.4461	0.1754	1	2	60	3		R.EDAKNVGR.S
	6670	566.2830	1130.5514	1130.5680	-0.0165	1	35	0.022	1		R.GENKASLDAAR.D 6649 6650 6654 6658 6662 6663 6664 6665 6667 6668 6672 6673 6674 6675 6677 6678 6680 6681 6683 6684 6685 6686 6691 6692 6693 6694 6695 6696 6697 6698 6699 6701 6702 6705 6706 6708 6709 6710 6711 6712 6713 6715 6716 6719 6720 6721 6722 6723 6724 6725 6728 6729 6731 6732 6733 6734 6735 6737 6738 6739 6740 6741 6743 6744 6745 6746 6747 6748 6749 6750 6752 6754 6755 6756 6757 6758 676…
	7313	582.7200	1163.4254	1163.5142	-0.0887	1	1	46	7		R.CVDWERGSR.E 7312
	10186	664.2830	1326.5514	1326.7256	-0.1741	1	0	54	6		R.DASLQGIPKSGVR.A
	10858	687.8150	1373.6154	1373.6647	-0.0493	1	10	6.4	1		R.EQTGRAAEAGQTR.A
	11148	697.2220	1392.4294	1392.8089	-0.3795	1	6	14	6		K.LSPVTVHISKGQK.D 11160
	13534	475.5550	1898.1909	1897.9493	0.2416	1	2	20	3		R.ESLQRAVSSASPAEVDPR.L
	14435	688.4320	2749.6989	2749.4399	0.2590	0	0	13	2	U	K.LPPSSTLFASTAATASSSAAHAPLPAVAR.S
	14468	697.2640	2785.0269	2785.2766	-0.2497	1	5	4.5	1		K.GTGCLANSFSFSFSFSPSSASRDLTR.H 14470
	15885	870.5960	3478.3549	3478.5812	-0.2263	1	2	6	1	U	K.TCTVSRASDPPSCCPPSVPMCLDEIHAPLPK.A
	16027	889.7830	3555.1029	3554.7158	0.3871	1	1	5.2	2		R.GGAEAAGSPSSSSLTSSTSPLYTSPALSLCASELRR.K
18.	1::TGGT1_217740 Mass: 39214 Score: 35 Matches: 4(1) Sequences: 3(1) emPAI: 0.08
	3-ketoacyl-(acyl-carrier-protein) reductase
	Query	Observed	Mr(expt)	Mr(calc)	Delta	Miss	Score	Expect	Rank	Unique	Peptide
	2481	409.6720	817.3294	817.4480	-0.1186	0	10	11	1	U	K.AGMIGLTR.T
	3243	437.2640	872.5134	872.5080	0.0055	0	35	0.031	1	U	R.VALVTGASR.G 3244
	8597	617.5510	1233.0874	1232.6911	0.3964	1	2	5.1	1	U	K.AGMIGLTRTLGK.E
	Proteins matching the same set of peptides:
	2::TGME49_217740 Mass: 39244 Score: 35 Matches: 4(1) Sequences: 3(1)
	3-ketoacyl-(acyl-carrier-protein) reductase
19.	2::TGME49_227620 Mass: 19849 Score: 35 Matches: 4(1) Sequences: 3(1) emPAI: 0.16
	dense granule protein GRA2 (GRA2)
	Query	Observed	Mr(expt)	Mr(calc)	Delta	Miss	Score	Expect	Rank	Unique	Peptide
	7851	596.2200	1190.4254	1190.6078	-0.1823	1	1	49	8	U	K.EAAGRGMVTVGK.K
	10177	663.8130	1325.6114	1325.6211	-0.0097	0	35	0.018	1	U	R.QQEPEEPVSQR.A
	16148	902.9290	3607.6869	3607.7350	-0.0481	1	2	7	1	U	K.LANVESDRSTTTTQAPDSPNGLAETQAPVEPQQR.A 16146
20.	1::TGGT1_203310 Mass: 25899 Score: 34 Matches: 2(1) Sequences: 2(1) emPAI: 0.12
	dense granule protein GRA7
	Query	Observed	Mr(expt)	Mr(calc)	Delta	Miss	Score	Expect	Rank	Unique	Peptide
	4621	493.7770	985.5394	985.5192	0.0202	0	34	0.028	1	U	K.ASVESQLPR.R
	10415	671.3760	1340.7374	1340.6936	0.0439	0	20	0.53	1	U	R.LVPELTEEQQR.G
21.	2::TGME49_268020 Mass: 306407 Score: 33 Matches: 94(1) Sequences: 7(1) emPAI: 0.01
	transporter, major facilitator family protein
	Query	Observed	Mr(expt)	Mr(calc)	Delta	Miss	Score	Expect	Rank	Unique	Peptide
	2045	394.7030	787.3914	787.4188	-0.0273	1	6	29	6	U	R.KQVEER.L
	3810	458.7660	915.5174	915.4549	0.0626	0	3	49	2	U	K.EEATLPEK.N
	5554	525.8150	1049.6154	1049.4374	0.1781	0	33	0.031	1	U	R.SEDNAGTSGGR.S 5451 5459 5464 5466 5467 5468 5470 5473 5476 5477 5478 5479 5481 5482 5483 5484 5485 5486 5487 5488 5489 5490 5491 5492 5493 5494 5496 5497 5498 5499 5500 5501 5502 5503 5504 5505 5507 5508 5509 5510 5511 5512 5513 5514 5515 5516 5517 5518 5519 5520 5522 5523 5524 5525 5527 5528 5529 5530 5533 5535 5536 5537 5538 5539 5540 5541 5542 5543 5545 5546 5547 5548 5551 5555 5556 5557 555…
	7003	573.5950	1145.1754	1145.5724	-0.3969	1	4	15	1	U	K.RGTGMAERPR.R
	10029	660.8770	1319.7394	1319.7310	0.0085	0	0	58	7	U	R.SHTHTLAVVSLR.Q
	10616	678.9710	1355.9274	1355.6326	0.2949	1	5	16	9	U	K.RVQTAEMFCSK.A
	12269	734.8760	1467.7374	1467.8521	-0.1147	1	4	20	3	U	R.QLSRPVKLVSGER.D
22.	1::TGGT1_264780 Mass: 98223 Score: 32 Matches: 5(1) Sequences: 1(1) emPAI: 0.03
	UTP-glucose-1-phosphate uridylyltransferase subfamily protein
	Query	Observed	Mr(expt)	Mr(calc)	Delta	Miss	Score	Expect	Rank	Unique	Peptide
	5218	517.2690	1032.5234	1032.4584	0.0650	1	32	0.053	1	U	R.GERNGEESR.E 5216 5217 5219 5228
	Proteins matching the same set of peptides:
	2::TGME49_264780 Mass: 98263 Score: 32 Matches: 5(1) Sequences: 1(1)
	UTP-glucose-1-phosphate uridylyltransferase subfamily protein
23.	1::TGGT1_314500 Mass: 142053 Score: 32 Matches: 16(1) Sequences: 4(1) emPAI: 0.02
	subtilisin SUB2
	Query	Observed	Mr(expt)	Mr(calc)	Delta	Miss	Score	Expect	Rank	Unique	Peptide
	1892	388.1890	774.3634	774.4058	-0.0423	0	3	58	9	U	R.DAVLMAR.M
	2411	406.6260	811.2374	811.4704	-0.2330	1	0	47	3	U	K.WKHTIK.I
	3019	428.7600	855.5054	855.4814	0.0241	0	32	0.04	1	U	K.LAISAEPR.Q 3004 3006 3010 3011 3013 3015 3016 3017 3021 3022 3024 3027
	8608	617.9080	1233.8014	1233.5585	0.2429	1	5	19	5	U	R.ESVRDSAGEER.R
	Proteins matching the same set of peptides:
	2::TGME49_314500 Mass: 142122 Score: 32 Matches: 16(1) Sequences: 4(1)
	subtilisin SUB2 (SUB2)
24.	1::TGGT1_309120 Mass: 46005 Score: 31 Matches: 5(1) Sequences: 4(1) emPAI: 0.07
	ribosomal protein RPL4
	Query	Observed	Mr(expt)	Mr(calc)	Delta	Miss	Score	Expect	Rank	Unique	Peptide
	6051	544.2700	1086.5254	1086.5669	-0.0415	0	31	0.052	1	U	R.IVNSEEIQR.V 6055
	6133	547.2200	1092.4254	1092.5233	-0.0979	0	3	29	1	U	R.ALMSNADLSR.I
	8342	609.3950	1216.7754	1216.6135	0.1620	1	1	60	1	U	R.FVHTNMAKNR.R
	10038	661.2840	1320.5534	1320.6397	-0.0863	1	1	42	4	U	R.GGGMFAPNKTWR.R
	Proteins matching the same set of peptides:
	2::TGME49_309120 Mass: 49797 Score: 31 Matches: 5(1) Sequences: 4(1)
	ribosomal protein RPL4 (RPL4)
25.	1::TGGT1_204050 Mass: 85785 Score: 29 Matches: 6(0) Sequences: 5(0)
	subtilisin SUB1
	Query	Observed	Mr(expt)	Mr(calc)	Delta	Miss	Score	Expect	Rank	Unique	Peptide
	6135	547.2750	1092.5354	1092.5564	-0.0209	0	29	0.071	1	U	R.TPPSAPSPSPR.T
	8018	600.7720	1199.5294	1199.6510	-0.1215	0	10	6.7	7	U	K.QLQELIETAR.A
	8105	603.2510	1204.4874	1204.5142	-0.0268	0	11	5.4	1	U	R.DNMEVNQAER.D
	8388	611.2880	1220.5614	1220.5091	0.0523	0	(0)	55	10	U	R.DNMEVNQAER.D
	13087	841.9040	1681.7934	1681.8271	-0.0337	0	14	1.7	1	U	R.SGSQPKPPQDNTTTPK.M
	16374	961.5640	3842.2269	3841.8404	0.3865	1	0	5.6	1	U	R.SSNYGIQRVQVACPGMWILSTVPTSGSSQQPYAEK.S
26.	1::TGGT1_257740 Mass: 51818 Score: 28 Matches: 6(0) Sequences: 2(0)
	UMP-CMP kinase
	Query	Observed	Mr(expt)	Mr(calc)	Delta	Miss	Score	Expect	Rank	Unique	Peptide
	2306	404.1990	806.3834	806.4650	-0.0816	0	28	0.1	1	U	R.IVSSVFR.A 2302 2313 2314 2316
	4105	471.2530	940.4914	940.4726	0.0188	0	1	50	3	U	R.SHSSTPVAR.I
	Proteins matching the same set of peptides:
	2::TGME49_257740 Mass: 51818 Score: 28 Matches: 6(0) Sequences: 2(0)
	UMP-CMP kinase
27.	1::TGGT1_301290 Mass: 74551 Score: 28 Matches: 31(0) Sequences: 3(0)
	hypothetical protein
	Query	Observed	Mr(expt)	Mr(calc)	Delta	Miss	Score	Expect	Rank	Unique	Peptide
	7458	586.8190	1171.6234	1171.6938	-0.0703	1	1	51	8	U	R.GRRPLSLFAR.T
	9305	638.3140	1274.6134	1274.6466	-0.0332	0	4	23	3	U	K.TSSEAADVVLAGR.N 9312
	11412	704.7750	1407.5354	1407.5685	-0.0330	0	28	0.08	1	U	K.TAGCGDSGPSGEASR.V 11401 11402 11403 11405 11410 11411 11415 11419 11420 11422 11423 11425 11426 11427 11428 11431 11432 11435 11436 11438 11441 11442 11449 11450 11452 11453 11455
	Proteins matching the same set of peptides:
	2::TGME49_301290 Mass: 74551 Score: 28 Matches: 31(0) Sequences: 3(0)
	hypothetical protein
28.	1::TGGT1_243550 Mass: 33723 Score: 28 Matches: 12(1) Sequences: 1(1) emPAI: 0.09
	putative H-SHIPPO 1
	Query	Observed	Mr(expt)	Mr(calc)	Delta	Miss	Score	Expect	Rank	Unique	Peptide
	144	502.2610	501.2537	501.2911	-0.0374	0	28	0.039	1	U	R.AGGGLK.V 140 141 142 143 145 146 147 148 149 150 151
	Proteins matching the same set of peptides:
	2::TGME49_243550 Mass: 33723 Score: 28 Matches: 12(1) Sequences: 1(1)
	H-SHIPPO 1, putative
29.	1::TGGT1_263080 Mass: 14512 Score: 28 Matches: 3(0) Sequences: 2(0)
	hypothetical protein
	Query	Observed	Mr(expt)	Mr(calc)	Delta	Miss	Score	Expect	Rank	Unique	Peptide
	5580	526.2940	1050.5734	1050.5321	0.0414	0	1	52	9	U	R.WMQAFAAVK.G
	11846	720.3770	1438.7394	1438.6940	0.0455	0	28	0.083	1	U	R.VPPETQDPETQAK.A 11848
	Proteins matching the same set of peptides:
	2::TGME49_263080 Mass: 14512 Score: 28 Matches: 3(0) Sequences: 2(0)
	hypothetical protein
30.	1::TGGT1_210360 Mass: 74007 Score: 26 Matches: 81(0) Sequences: 2(0)
	DEAD (Asp-Glu-Ala-Asp) box polypeptide 41 family protein
	Query	Observed	Mr(expt)	Mr(calc)	Delta	Miss	Score	Expect	Rank	Unique	Peptide
	7590	1178.5280	1177.5207	1177.6343	-0.1136	0	(7)	12	4	U	R.DIIGIAFTGSGK.T 7635
	7667	589.8100	1177.6054	1177.6343	-0.0288	0	27	0.12	1	U	R.DIIGIAFTGSGK.T 7575 7576 7578 7579 7583 7584 7585 7586 7587 7588 7589 7593 7594 7595 7596 7597 7598 7599 7600 7602 7603 7604 7605 7606 7607 7609 7610 7611 7612 7613 7614 7615 7616 7617 7618 7619 7620 7621 7623 7625 7627 7628 7632 7633 7634 7636 7637 7638 7639 7640 7641 7642 7643 7644 7645 7646 7647 7648 7649 7650 7651 7652 7653 7654 7656 7657 7658 7659 7660 7661 7662 7663 7664 7665 7666 7668 76…
	8133	604.2830	1206.5514	1206.5023	0.0492	0	0	59	1	U	R.GCAYCGGLGHR.I
	Proteins matching the same set of peptides:
	2::TGME49_210360 Mass: 74037 Score: 26 Matches: 81(0) Sequences: 2(0)
	DEAD (Asp-Glu-Ala-Asp) box polypeptide 41 family protein
31.	1::TGGT1_223140 Mass: 51709 Score: 26 Matches: 5(0) Sequences: 2(0)
	tRNA binding domain-containing protein
	Query	Observed	Mr(expt)	Mr(calc)	Delta	Miss	Score	Expect	Rank	Unique	Peptide
	1176	696.4910	695.4837	695.3238	0.1599	0	11	4.2	1	U	R.HPEADK.L 1171 1174
	8525	615.4030	1228.7914	1228.6663	0.1252	0	26	0.17	1	U	R.LATEAAVTPASAK.S 8524
32.	1::TGGT1_316400B Mass: 48503 Score: 25 Matches: 8(0) Sequences: 2(0)
	alpha tubulin TUBA1
	Query	Observed	Mr(expt)	Mr(calc)	Delta	Miss	Score	Expect	Rank	Unique	Peptide
	3444	444.7420	887.4694	887.4600	0.0095	0	14	3.6	1	U	R.EDLAALEK.D
	4815	501.3520	1000.6894	1000.5553	0.1341	0	25	0.23	1	U	K.DVNAAVATIK.T 4791 4793 4798 4806 4810 4814
	Proteins matching the same set of peptides:
	2::TGME49_316400 Mass: 50823 Score: 25 Matches: 8(0) Sequences: 2(0)
	alpha tubulin TUBA1 (TUBA1)
33.	1::TGGT1_288360 Mass: 77525 Score: 24 Matches: 7(0) Sequences: 3(0)
	tryptophanyl-tRNA synthetase (TrpRS2)
	Query	Observed	Mr(expt)	Mr(calc)	Delta	Miss	Score	Expect	Rank	Unique	Peptide
	3425	444.3050	886.5954	886.5236	0.0719	1	24	0.34	1	U	R.IEALTGKR.A 3422 3427
	4844	502.3050	1002.5954	1002.5532	0.0423	0	7	17	5	U	K.GAACIALSLK.T 4843 4850
	9977	659.2520	1316.4894	1316.8292	-0.3398	0	0	57	2	U	R.LGLLKPALIHSR.F
	Proteins matching the same set of peptides:
	2::TGME49_288360 Mass: 77579 Score: 24 Matches: 7(0) Sequences: 3(0)
	tryptophanyl-tRNA synthetase (TrpRS2)
34.	1::TGGT1_224350B Mass: 25699 Score: 24 Matches: 4(0) Sequences: 3(0)
	putative aminopeptidase N
	Query	Observed	Mr(expt)	Mr(calc)	Delta	Miss	Score	Expect	Rank	Unique	Peptide
	477	586.2720	585.2647	585.3598	-0.0951	0	3	32	1	U	R.AVLQR.R
	5419	524.3310	1046.6474	1046.4265	0.2210	0	3	41	7	U	R.DGDGEGAAEAR.R
	6886	568.8180	1135.6214	1135.5370	0.0844	0	24	0.24	1	U	R.YTGNRPEGSR.R 6888
35.	2::TGME49_212880 Mass: 765033 Score: 22 Matches: 81(0) Sequences: 37(0)
	surface antigen repeat-containing protein
	Query	Observed	Mr(expt)	Mr(calc)	Delta	Miss	Score	Expect	Rank	Unique	Peptide
	681	617.2220	616.2147	616.3180	-0.1033	0	3	65	1		K.ALEER.D
	929	660.3320	659.3247	659.3602	-0.0355	1	7	35	6		R.DLERK.A
	1255	706.3350	705.3277	705.2929	0.0348	0	6	24	2		R.EEDTGR.T
	1434	727.7130	726.7057	726.3409	0.3648	0	1	36	1		K.HSAEQR.L
	1527	370.7550	739.4954	739.4341	0.0614	0	9	4.9	2		R.GGAVLPAR.S
	1718	380.5480	759.0814	759.3875	-0.3060	0	21	0.97	1		R.ELNGATR.R 1716 1717
	2225	400.8450	799.6754	799.4664	0.2090	1	2	45	6		K.NRLELR.M
	2449	408.1980	814.3814	814.4232	-0.0417	1	22	0.48	1		R.LSRMHR.Q 2447 2450 2451
	2809	421.7400	841.4654	841.5385	-0.0731	1	7	12	7		R.RALLLEK.E
	3873	461.0960	920.1774	920.4386	-0.2611	1	6	18	3	U	R.MGAKQSGDK.Q
	3998	930.5560	929.5487	929.4930	0.0557	1	(4)	36	2		R.KELEAANR.A
	4000	465.8010	929.5874	929.4930	0.0945	1	6	23	7		R.KELEAANR.A
	4134	472.6930	943.3714	943.4835	-0.1121	1	6	20	6		K.DQADRLAR.M
	4407	485.0640	968.1134	968.5039	-0.3905	0	2	22	6		R.HELAVSGTR.E
	4775	500.6730	999.3314	999.5713	-0.2398	1	2	41	6		R.KLQDQQLK.F
	4872	503.7210	1005.4274	1005.4814	-0.0540	1	3	42	6		R.CSWAAQRK.R
	5144	515.1530	1028.2914	1028.5363	-0.2448	1	11	5.8	6		K.ELEAANRAR.E
	5348	522.0700	1042.1254	1042.3994	-0.2740	0	0	20	1		R.MSQQCSMR.G
	5357	522.6890	1043.3634	1043.4996	-0.1361	0	1	59	10		R.AQGLEQENR.Q
	5733	532.6690	1063.3234	1063.4855	-0.1621	0	6	19	1	U	R.QEEEMAALK.A
	6534	561.8130	1121.6114	1121.5750	0.0364	1	5	18	2		R.MSLLERTEK.S
	6985	572.8450	1143.6754	1143.6135	0.0619	1	1	54	7		R.VAALEKAAEDK.G
	7222	579.3470	1156.6794	1156.6564	0.0230	1	18	0.96	1	U	K.KTLQAVIDNR.D 7157 7158 7160 7161 7168 7169 7170 7171 7175 7176 7177 7179 7180 7181 7183 7184 7186 7188 7196 7197 7200 7202 7203 7204 7205 7206 7208 7210 7211 7216 7217 7218 7228 7231
	7344	583.6580	1165.3014	1165.4710	-0.1695	0	5	18	1		R.AEEECSQWK.A
	7563	589.2980	1176.5814	1176.5510	0.0305	0	5	21	1		R.DSVSAELAEEK.A 7562
	7810	594.6120	1187.2094	1187.5530	-0.3436	1	1	31	2		R.EADAARAEEAR.E
	8278	608.1950	1214.3754	1214.6255	-0.2500	1	7	11	2		K.EKEDLVAAANR.G
	9207	634.7660	1267.5174	1267.6156	-0.0982	1	2	34	9		R.EIQHEAEREK.R
	9521	644.3800	1286.7454	1286.5561	0.1894	0	1	51	5		R.EMQHQASEEAK.E
	9683	649.3140	1296.6134	1296.7401	-0.1266	0	0	47	4		K.QLAEAQLAAALAK.E
	10070	661.8280	1321.6414	1321.6765	-0.0350	1	8	8.7	4		R.ALEEELFESKK.L
	10297	667.3890	1332.7634	1332.6422	0.1213	1	0	55	7		R.LAESRTAWEDR.C
	11175	465.1670	1392.4792	1392.6092	-0.1300	1	(3)	26	7		R.AEEECSQWKAR.M 11129 11145
	11223	697.3260	1392.6374	1392.6092	0.0283	1	3	26	8		R.AEEECSQWKAR.M
	11482	705.8080	1409.6014	1409.6899	-0.0884	1	4	20	10		R.DENVSTLSRFSR.S
	12365	369.7180	1474.8429	1474.7012	0.1417	1	0	50	4		R.TEQATDAAERQQK.A
	12618	752.4940	1502.9734	1502.6485	0.3250	0	1	43	6		R.ETSDEGQEGPDLAR.R
	13118	860.6050	1719.1954	1718.8079	0.3875	1	3	15	5		K.EEMRQMAAAEVADLR.N
	14072	595.8140	2379.2269	2379.0430	0.1839	1	0	25	1		R.AGLESQCEEAQQTVREMEER.V
36.	1::TGGT1_212880 Mass: 765630 Score: 22 Matches: 45(0) Sequences: 35(0)
	surface antigen repeat-containing protein
	Query	Observed	Mr(expt)	Mr(calc)	Delta	Miss	Score	Expect	Rank	Unique	Peptide
	681	617.2220	616.2147	616.3180	-0.1033	0	3	65	1		K.ALEER.D
	929	660.3320	659.3247	659.3602	-0.0355	1	7	35	6		R.DLERK.A
	1255	706.3350	705.3277	705.2929	0.0348	0	6	24	2		R.EEDTGR.T
	1434	727.7130	726.7057	726.3409	0.3648	0	1	36	1		K.HSAEQR.L
	1527	370.7550	739.4954	739.4341	0.0614	0	9	4.9	2		R.GGAVLPAR.S
	1718	380.5480	759.0814	759.3875	-0.3060	0	21	0.97	1		R.ELNGATR.R 1716 1717
	2225	400.8450	799.6754	799.4664	0.2090	1	2	45	6		K.NRLELR.M
	2449	408.1980	814.3814	814.4232	-0.0417	1	22	0.48	1		R.LSRMHR.Q 2447 2450 2451
	2809	421.7400	841.4654	841.5385	-0.0731	1	7	12	7		R.RALLLEK.E
	3998	930.5560	929.5487	929.4930	0.0557	1	(4)	36	2		R.KELEAANR.A
	4000	465.8010	929.5874	929.4930	0.0945	1	6	23	7		R.KELEAANR.A
	4134	472.6930	943.3714	943.4835	-0.1121	1	6	20	6		K.DQADRLAR.M
	4407	485.0640	968.1134	968.5039	-0.3905	0	2	22	6		R.HELAVSGTR.E
	4775	500.6730	999.3314	999.5713	-0.2398	1	2	41	6		R.KLQDQQLK.F
	4872	503.7210	1005.4274	1005.4814	-0.0540	1	3	42	6		R.CSWAAQRK.R
	5010	508.7730	1015.5314	1015.5662	-0.0347	1	2	46	4	U	R.TEEAGKLLR.V
	5144	515.1530	1028.2914	1028.5363	-0.2448	1	11	5.8	6		K.ELEAANRAR.E
	5348	522.0700	1042.1254	1042.3994	-0.2740	0	0	20	1		R.MSQQCSMR.G
	5357	522.6890	1043.3634	1043.4996	-0.1361	0	1	59	10		R.AQGLEQENR.Q
	6534	561.8130	1121.6114	1121.5750	0.0364	1	5	18	2		R.MSLLERTEK.S
	6985	572.8450	1143.6754	1143.6135	0.0619	1	1	54	7		R.VAALEKAAEDK.G
	7344	583.6580	1165.3014	1165.4710	-0.1695	0	5	18	1		R.AEEECSQWK.A
	7563	589.2980	1176.5814	1176.5510	0.0305	0	5	21	1		R.DSVSAELAEEK.A 7562
	7810	594.6120	1187.2094	1187.5530	-0.3436	1	1	31	2		R.EADAARAEEAR.E
	8278	608.1950	1214.3754	1214.6255	-0.2500	1	7	11	2		K.EKEDLVAAANR.G
	9207	634.7660	1267.5174	1267.6156	-0.0982	1	2	34	9		R.EIQHEAEREK.R
	9521	644.3800	1286.7454	1286.5561	0.1894	0	1	51	5		R.EMQHQASEEAK.E
	9683	649.3140	1296.6134	1296.7401	-0.1266	0	0	47	4		K.QLAEAQLAAALAK.E
	10070	661.8280	1321.6414	1321.6765	-0.0350	1	8	8.7	4		R.ALEEELFESKK.L
	10297	667.3890	1332.7634	1332.6422	0.1213	1	0	55	7		R.LAESRTAWEDR.C
	11175	465.1670	1392.4792	1392.6092	-0.1300	1	(3)	26	7		R.AEEECSQWKAR.M 11129 11145
	11223	697.3260	1392.6374	1392.6092	0.0283	1	3	26	8		R.AEEECSQWKAR.M
	11482	705.8080	1409.6014	1409.6899	-0.0884	1	4	20	10		R.DENVSTLSRFSR.S
	12365	369.7180	1474.8429	1474.7012	0.1417	1	0	50	4		R.TEQATDAAERQQK.A
	12618	752.4940	1502.9734	1502.6485	0.3250	0	1	43	6		R.ETSDEGQEGPDLAR.R
	13118	860.6050	1719.1954	1718.8079	0.3875	1	3	15	5		K.EEMRQMAAAEVADLR.N
	14072	595.8140	2379.2269	2379.0430	0.1839	1	0	25	1		R.AGLESQCEEAQQTVREMEER.V
37.	1::TGGT1_216055 Mass: 30451 Score: 22 Matches: 3(0) Sequences: 1(0)
	hypothetical protein
	Query	Observed	Mr(expt)	Mr(calc)	Delta	Miss	Score	Expect	Rank	Unique	Peptide
	2449	408.1980	814.3814	814.4548	-0.0734	0	22	0.48	1	U	R.LSETLPR.F 2447 2450
	Proteins matching the same set of peptides:
	2::TGME49_216055 Mass: 30451 Score: 22 Matches: 3(0) Sequences: 1(0)
	hypothetical protein
38.	1::TGGT1_202020 Mass: 84176 Score: 21 Matches: 3(0) Sequences: 3(0)
	DnAK-TPR
	Query	Observed	Mr(expt)	Mr(calc)	Delta	Miss	Score	Expect	Rank	Unique	Peptide
	1348	717.5130	716.5057	716.4068	0.0989	0	21	1.1	1	U	K.ALAIDSK.N
	6387	371.4390	1111.2952	1111.4968	-0.2016	0	0	54	2	U	R.SYLMNSEPR.L
	11355	703.0010	1403.9874	1403.7330	0.2544	0	1	49	3	U	K.DLMILTAAQGVEK.G
	Proteins matching the same set of peptides:
	2::TGME49_202020 Mass: 84188 Score: 21 Matches: 3(0) Sequences: 3(0)
	DnAK-TPR
39.	1::TGGT1_295070 Mass: 176742 Score: 18 Matches: 21(0) Sequences: 11(0)
	helicase associated domain (ha2) protein
	Query	Observed	Mr(expt)	Mr(calc)	Delta	Miss	Score	Expect	Rank	Unique	Peptide
	964	664.4330	663.4257	663.3010	0.1247	0	0	84	4	U	R.GAGGAGMK.K
	1851	385.8370	769.6594	769.4446	0.2148	0	8	8.1	4	U	K.IGVTQPR.R
	1907	388.7640	775.5134	775.3824	0.1310	0	4	46	5	U	R.QEATTAR.Q
	2552	412.1170	822.2194	822.4236	-0.2041	0	1	50	1	U	R.YVIDTGR.E
	4906	506.2840	1010.5534	1010.6237	-0.0702	1	2	37	2	U	R.LKIGVTQPR.R
	5220	517.2830	1032.5514	1032.5564	-0.0049	1	1	72	2	U	K.SSLSASPRTK.N
	7894	597.3560	1192.6974	1192.6492	0.0483	0	23	0.32	1	U	K.NGFLLPEYIK.L 7887 7889 7891 7893
	9681	433.1980	1296.5722	1296.6898	-0.1177	1	18	0.91	1	U	R.GDLTGGRGQAPLR.S 9673 9680 9682 9688 9690
	9684	649.3150	1296.6154	1296.6898	-0.0744	1	(2)	32	4	U	R.GDLTGGRGQAPLR.S
	9995	659.8140	1317.6134	1317.6711	-0.0576	1	7	13	1	U	K.SENLGLECRIK.F
	13443	903.0420	1804.0694	1803.9115	0.1579	1	2	24	7	U	R.GQAPLRSEGGYQTAELK.V
	13453	604.6070	1810.7992	1810.9326	-0.1334	0	2	24	1	U	R.VAQELGNDQLVGYHIR.H
	Proteins matching the same set of peptides:
	2::TGME49_295070 Mass: 176742 Score: 18 Matches: 21(0) Sequences: 11(0)
	helicase associated domain (ha2) protein
40.	1::TGGT1_311180 Mass: 227585 Score: 17 Matches: 6(0) Sequences: 6(0)
	hypothetical protein
	Query	Observed	Mr(expt)	Mr(calc)	Delta	Miss	Score	Expect	Rank	Unique	Peptide
	420	576.2410	575.2337	575.3027	-0.0690	0	5	40	1	U	R.LSSNR.E
	4035	467.7240	933.4334	933.4767	-0.0433	1	0	78	2	U	K.VGETTGDKK.V
	4432	970.7200	969.7127	969.5859	0.1269	0	2	39	1	U	K.LSALTGIPAK.Q
	4538	489.6270	977.2394	977.4540	-0.2145	1	17	1.4	1	U	R.HGDGSRHGR.S
	5357	522.6890	1043.3634	1043.5247	-0.1613	1	10	7.9	1	U	R.EEPVASKER.G
	8929	629.3760	1256.7374	1256.6295	0.1079	1	4	22	1	U	R.RCLEAAGLDPR.L
	Proteins matching the same set of peptides:
	2::TGME49_311180 Mass: 228000 Score: 17 Matches: 6(0) Sequences: 6(0)
	hypothetical protein
41.	1::TGGT1_314780 Mass: 228538 Score: 17 Matches: 3(0) Sequences: 3(0)
	myosin G
	Query	Observed	Mr(expt)	Mr(calc)	Delta	Miss	Score	Expect	Rank	Unique	Peptide
	3687	453.6920	905.3694	905.5083	-0.1388	1	17	1.7	1	U	K.NAFKLTGR.W
	10501	674.3150	1346.6154	1346.7194	-0.1040	1	2	41	1	U	R.LILGYDDPRTGK.R
	12583	375.2630	1497.0229	1496.7947	0.2282	1	12	3.4	4	U	R.RLALDGDLPGDLSR.R
	Proteins matching the same set of peptides:
	2::TGME49_314780 Mass: 228501 Score: 17 Matches: 3(0) Sequences: 3(0)
	myosin G
42.	2::TGME49_268330 Mass: 313793 Score: 16 Matches: 108(0) Sequences: 10(0)
	hypothetical protein
	Query	Observed	Mr(expt)	Mr(calc)	Delta	Miss	Score	Expect	Rank	Unique	Peptide
	1214	701.3020	700.2947	700.3140	-0.0193	0	1	98	4	U	R.GDGAPER.G
	2871	423.2500	844.4854	844.3788	0.1067	0	1	76	9	U	R.GGAADGAGGGR.S
	2989	428.2300	854.4454	854.3882	0.0572	0	2	37	1	U	R.SGAFGSSSR.S
	5386	523.5790	1045.1434	1045.5265	-0.3830	1	6	12	3	U	R.RAQTGATGER.M
	12882	519.3060	1554.8962	1554.8042	0.0920	0	16	1	1	U	K.VLEEDYPSVLVHR.L 12730 12731 12733 12734 12737 12739 12740 12741 12742 12744 12753 12758 12759 12760 12761 12768 12769 12772 12773 12775 12776 12777 12778 12779 12780 12790 12794 12800 12801 12802 12803 12807 12808 12809 12810 12813 12815 12819 12820 12821 12822 12823 12829 12830 12831 12832 12834 12835 12843 12847 12848 12849 12850 12851 12852 12853 12854 12855 12861 12862 12863 12865 12866 128…
	13090	422.6900	1686.7309	1686.9199	-0.1890	1	6	12	1	U	K.TQASTIMLIQAAAGRR.A
	13478	461.3450	1841.3509	1841.0233	0.3276	1	1	11	4	U	R.CFPAQEGSLKLLPLLR.R
	13509	622.7030	1865.0872	1865.0134	0.0737	1	7	7.9	3	U	R.VWWPAVQSRVLHMLK.I
	15755	854.4710	3413.8549	3413.6964	0.1585	0	4	4.8	1	U	R.THAATASASGGASVVSGSGLGAAGLPFPSFLPGGGASSR.D
	16149	902.9470	3607.7589	3607.7503	0.0086	1	2	5.7	2	U	K.TVYGGRAPATGSSGGTGSSGLDAFASPPNGLLADTAATR.G 16151
43.	1::TGGT1_226850 Mass: 118495 Score: 16 Matches: 11(0) Sequences: 7(0)
	TBC domain-containing protein
	Query	Observed	Mr(expt)	Mr(calc)	Delta	Miss	Score	Expect	Rank	Unique	Peptide
	1577	373.5640	745.1134	745.3718	-0.2584	1	8	22	2	U	K.KADEQR.R
	2538	411.7190	821.4234	821.4032	0.0203	0	2	42	7	U	K.GVQEFSR.S 2537
	2875	423.4450	844.8754	844.4840	0.3914	0	6	5.2	1	U	K.MLLALER.A 2865 2870
	7484	587.7450	1173.4754	1173.6255	-0.1500	1	6	16	2	U	K.RGDFLAPSVGR.L
	9296	638.2440	1274.4734	1274.6441	-0.1707	1	1	58	7	U	R.NAMKYSAPHLK.D
	10123	662.3370	1322.6594	1322.6929	-0.0335	0	16	1.3	1	U	K.SSSSLLSSVSLEK.L
	12728	777.9310	1553.8474	1553.8347	0.0127	1	6	12	1	U	R.EPAMQQALERILR.A 12729
	Proteins matching the same set of peptides:
	2::TGME49_226850 Mass: 120608 Score: 16 Matches: 11(0) Sequences: 7(0)
	TBC domain-containing protein
44.	1::TGGT1_201830 Mass: 56306 Score: 15 Matches: 7(0) Sequences: 4(0)
	ribosomal protein L37
	Query	Observed	Mr(expt)	Mr(calc)	Delta	Miss	Score	Expect	Rank	Unique	Peptide
	5430	525.2100	1048.4054	1048.5625	-0.1571	1	3	33	4	U	R.SRSVSLSTGR.K
	8626	617.9930	1233.9714	1233.6506	0.3208	0	2	32	2	U	R.ELFVFSHSLR.C
	9747	651.2520	1300.4894	1300.7404	-0.2510	0	15	2.1	1	U	M.QPLHAALPWLR.H 9741 9755
	11959	724.7200	1447.4254	1447.7758	-0.3504	0	8	8.5	3	U	-.MQPLHAALPWLR.H 11971
	Proteins matching the same set of peptides:
	2::TGME49_201830 Mass: 56298 Score: 15 Matches: 7(0) Sequences: 4(0)
	ribosomal protein L37
45.	1::TGGT1_286782 Mass: 154061 Score: 14 Matches: 6(0) Sequences: 6(0)
	MAM domain-containing protein
	Query	Observed	Mr(expt)	Mr(calc)	Delta	Miss	Score	Expect	Rank	Unique	Peptide
	197	517.2990	516.2917	516.3020	-0.0102	1	7	12	1	U	K.KAGNK.I
	7097	577.2140	1152.4134	1152.5597	-0.1463	1	7	10	2	U	K.NLMPDTKYR.V
	7848	595.9400	1189.8654	1189.6091	0.2563	0	14	2.8	1	U	R.VGPEHIEPQGK.R
	8794	623.5010	1244.9874	1244.6877	0.2998	1	1	38	8	U	R.DTSLKIWNLR.F
	9689	649.3280	1296.6414	1296.6860	-0.0445	1	8	8.8	4	U	R.IVPGRCPEEIK.R
	13216	597.8160	1790.4262	1790.8199	-0.3937	0	1	9.1	1	U	R.LWYHMWGDDVNSLR.V
	Proteins matching the same set of peptides:
	2::TGME49_286782 Mass: 154136 Score: 14 Matches: 6(0) Sequences: 6(0)
	MAM domain-containing protein
46.	1::TGGT1_262935 Mass: 77151 Score: 14 Matches: 3(0) Sequences: 3(0)
	hypothetical protein
	Query	Observed	Mr(expt)	Mr(calc)	Delta	Miss	Score	Expect	Rank	Unique	Peptide
	6027	543.2720	1084.5294	1084.5526	-0.0231	1	14	2.4	1	U	R.ERHLHHEK.R
	6156	548.1720	1094.3294	1094.5581	-0.2286	1	1	46	1	U	R.HLSDRQPSR.I
	12997	400.3140	1597.2269	1596.9100	0.3169	1	3	8.9	1	U	R.ILRQPLPVGTQYGR.H
	Proteins matching the same set of peptides:
	2::TGME49_262935 Mass: 77083 Score: 14 Matches: 3(0) Sequences: 3(0)
	hypothetical protein
47.	1::TGGT1_201640 Mass: 136464 Score: 14 Matches: 13(0) Sequences: 11(0)
	hypothetical protein
	Query	Observed	Mr(expt)	Mr(calc)	Delta	Miss	Score	Expect	Rank	Unique	Peptide
	1925	389.6890	777.3634	777.3770	-0.0135	0	4	32	1	U	K.NDVFQR.Q
	2772	421.1560	840.2974	840.4718	-0.1744	0	1	49	10	U	K.HYLRPR.D
	3199	435.7670	869.5194	869.4719	0.0475	1	7	12	6	U	K.VPEGRGQK.M 3189
	5408	523.8810	1045.7474	1045.5516	0.1959	1	13	3.9	2	U	R.KALEGASSGAR.Q 5407
	7126	577.8140	1153.6134	1153.5186	0.0948	0	4	22	3	U	K.DGAASMAFVNR.Q
	8656	618.3460	1234.6774	1234.5499	0.1275	0	2	37	1	U	K.TEQLEPEMSR.N
	8727	620.2510	1238.4874	1238.6255	-0.1381	1	1	37	2	U	R.EQVAKHDVDAK.R
	9740	651.1900	1300.3654	1300.6081	-0.2427	0	1	46	1	U	R.QHMSTPSEQLK.L
	10053	661.7980	1321.5814	1321.5018	0.0796	0	8	8.8	5	U	K.DESGEGENDQSR.D
	10193	664.7580	1327.5014	1327.6004	-0.0990	0	7	11	1	U	R.DTQTAPGAPNDGGK.S
	13072	555.2670	1662.7792	1662.8135	-0.0343	0	14	1.8	1	U	K.TELTTGELMVGTNPGK.A
48.	1::TGGT1_224080 Score: 14 Matches: 16(0) Sequences: 9(0)
	Kazal-type serine protease inhibitor domain-containing protein
	Query	Observed	Mr(expt)	Mr(calc)	Delta	Miss	Score	Expect	Rank	Unique	Peptide
	5039	509.8160	1017.6174	1017.4615	0.1560	1	5	26	5	U	R.KTDEEPGDK.E 5038
	6010	542.6940	1083.3734	1083.4694	-0.0959	0	2	38	5		R.GVDGQDSHGGR.L 6023
	6101	545.7090	1089.4034	1089.5414	-0.1380	1	13	4.1	3		R.EAKQETTQR.E 6100 6102 6103 6104
	6230	550.7840	1099.5534	1099.5846	-0.0312	1	13	3.3	4	U	R.QNGARAVTGAR.E
	6545	375.1720	1122.4942	1122.5418	-0.0476	0	3	28	4	U	R.QSQGGYSQLR.N
	8675	618.6590	1235.3034	1235.6114	-0.3080	1	4	21	7		K.ASMQQLMQKR.E
	8690	618.8460	1235.6774	1235.6114	0.0660	1	(4)	23	2		K.ASMQQLMQKR.E
	8983	631.6260	1261.2374	1261.6150	-0.3775	0	2	26	6		R.EKPSLSGSQSDK.K
	12180	732.3190	1462.6234	1462.7667	-0.1433	1	0	48	2		K.ELDYLDDLARLK.A
	13072	555.2670	1662.7792	1662.7697	0.0095	0	14	1.8	2		R.DATSSQNEEGASLLGGK.E
49.	2::TGME49_224080 Score: 14 Matches: 13(0) Sequences: 7(0)
	Kazal-type serine protease inhibitor domain-containing protein
	Query	Observed	Mr(expt)	Mr(calc)	Delta	Miss	Score	Expect	Rank	Unique	Peptide
	4178	475.1900	948.3654	948.5029	-0.1374	0	5	28	2	U	K.TYTPKPSR.D
	6010	542.6940	1083.3734	1083.4694	-0.0959	0	2	38	5		R.GVDGQDSHGGR.L 6023
	6101	545.7090	1089.4034	1089.5414	-0.1380	1	13	4.1	3		R.EAKQETTQR.E 6100 6102 6103 6104
	8675	618.6590	1235.3034	1235.6114	-0.3080	1	4	21	7		K.ASMQQLMQKR.E
	8690	618.8460	1235.6774	1235.6114	0.0660	1	(4)	23	2		K.ASMQQLMQKR.E
	8983	631.6260	1261.2374	1261.6150	-0.3775	0	2	26	6		R.EKPSLSGSQSDK.K
	12180	732.3190	1462.6234	1462.7667	-0.1433	1	0	48	2		K.ELDYLDDLARLK.A
	13072	555.2670	1662.7792	1662.7697	0.0095	0	14	1.8	2		R.DATSSQNEEGASLLGGK.E
50.	1::TGGT1_202255 Mass: 42110 Score: 14 Matches: 73(0) Sequences: 5(0)
	hypothetical protein
	Query	Observed	Mr(expt)	Mr(calc)	Delta	Miss	Score	Expect	Rank	Unique	Peptide
	2223	400.8140	799.6134	799.4916	0.1219	1	5	25	7	U	R.IVIGKDR.R
	6027	543.2720	1084.5294	1084.5699	-0.0405	0	14	2.7	2	U	R.ANPTAVPMIR.E
	6832	566.7830	1131.5514	1131.4907	0.0608	0	5	22	2	U	R.MTPGFSEYGK.T
	12879	519.3060	1554.8962	1554.8228	0.0734	1	9	5.3	1	U	K.FELFQSQIRMLK.E 12733 12740 12744 12753 12758 12760 12761 12768 12769 12772 12773 12775 12776 12777 12779 12780 12794 12802 12803 12808 12810 12813 12814 12815 12818 12819 12820 12821 12822 12823 12830 12831 12832 12843 12848 12849 12852 12854 12861 12862 12863 12866 12868 12869 12870 12877 12880 12886 12887 12892 12893 12894 12895 12896 12901 12903 12908 12909 12910 12913 12914 12918 12919 1292…
	13783	526.8220	2103.2589	2102.9877	0.2712	0	1	27	5	U	K.LINPTEEAVYMNASCHVR.A
	Proteins matching the same set of peptides:
	2::TGME49_202255 Mass: 42111 Score: 14 Matches: 73(0) Sequences: 5(0)
	hypothetical protein
51.	1::TGGT1_238100 Mass: 27217 Score: 13 Matches: 4(0) Sequences: 4(0)
	transmembrane protein
	Query	Observed	Mr(expt)	Mr(calc)	Delta	Miss	Score	Expect	Rank	Unique	Peptide
	5369	523.2610	1044.5074	1044.5451	-0.0377	0	1	67	1	U	K.DQVDSLQLK.L
	6188	549.3150	1096.6154	1096.5764	0.0390	0	13	2.4	1	U	K.EVLPTEPQGK.I
	7473	587.2620	1172.5094	1172.6401	-0.1306	1	3	37	3	U	K.KDQVDSLQLK.L
	10134	662.6260	1323.2374	1323.6129	-0.3754	0	1	15	2	U	K.ISHMTATAGEYK.V
	Proteins matching the same set of peptides:
	2::TGME49_238100 Mass: 27245 Score: 13 Matches: 4(0) Sequences: 4(0)
	transmembrane protein
Mascot: http://www.matrixscience.com/

## Sheet: Exp3_cxxc
Enzyme : Trypsin
Mass values : Monoisotopic
Protein Mass : Unrestricted
Peptide Mass Tolerance : ± 0.4 Da
Fragment Mass Tolerance: ± 0.4 Da
Max Missed Cleavages : 1
Instrument type : ESI-TRAP
Number of queries : 16159
Protein hits :	1::TGGT1_308090	rhoptry protein ROP5
	1::TGGT1_411430	rhoptry protein ROP5
	1::TGGT1_278990	putative phosphate carrier
	1::TGGT1_233460	SAG-related sequence SRS29B (SAG1)
	1::TGGT1_290040	putative macrophage migration inhibitory factor
	1::TGGT1_309590	rhoptry protein ROP1
	1::TGGT1_310770	hypothetical protein
	1::TGGT1_248160	hypothetical protein
	1::TGGT1_311720	chaperonin protein BiP
	1::TGGT1_295125	rhoptry protein ROP4
	1::TGGT1_203310	dense granule protein GRA7
	1::TGGT1_269190	glyceraldehyde-3-phosphate dehydrogenase GAPDH2
	1::TGGT1_286720	heat shock protein HSP28
	1::TGGT1_249900	putative adenine nucleotide translocator
	1::TGGT1_262670	ribosomal protein RPL18A
	1::TGGT1_309120	ribosomal protein RPL4
	1::TGGT1_314500	subtilisin SUB2
	1::TGGT1_231140	ribosomal protein RPS25
	1::TGGT1_363030	rhoptry protein ROP8
	1::TGGT1_235470	myosin A
	1::TGGT1_292320	hypothetical protein
	1::TGGT1_316750	DEAD/DEAH box helicase domain-containing protein
	2::TGME49_316750	DEAD/DEAH box helicase domain-containing protein
	2::TGME49_276180	histone acetyltransferase TAF1/250
	2::TGME49_268020	transporter, major facilitator family protein
	1::TGGT1_226800	eukaryotic glutathione synthase, atp binding domain-containing protein
	1::TGGT1_271760	seryl-tRNA synthetase (SerRS2)
	1::TGGT1_265080	Tubulin-tyrosine ligase family protein
	1::TGGT1_310290	regulator of chromosome condensation (RCC1) repeat-containing protein
	1::TGGT1_214320	facilitative glucose transporter GT1
	1::TGGT1_225530	metal cation transporter, ZIP family protein
	1::TGGT1_235970	putative eukaryotic initiation factor-2 gamma
	1::TGGT1_226320	hypothetical protein
	1::TGGT1_237480	BRCA1 C Terminus (BRCT) domain-containing protein
	1::TGGT1_259250	ATP-dependent DNA helicase, RecQ family protein
	1::TGGT1_203910	TBC domain-containing protein
	1::TGGT1_288650	dense granule protein GRA12
	1::TGGT1_224200	tRNA pseudouridine synthase
	1::TGGT1_277260	hypothetical protein
	1::TGGT1_270450	MCM2/3/5 family protein
	1::TGGT1_295610	putative histone lysine methyltransferase, SET
	1::TGGT1_214170	hypothetical protein
	1::TGGT1_205120	hypothetical protein
	1::TGGT1_227400	hypothetical protein
	2::TGME49_227400	hypothetical protein
	1::TGGT1_312280	putative pre-mRNA-splicing factor ATP-dependent RNA helicase
	1::TGGT1_290950	putative clathrin heavy chain
	1::TGGT1_314890	ThiF family protein
	2::TGME49_314890	ThiF family protein
	1::TGGT1_232060	hypothetical protein
	2::TGME49_231070	protein kinase
	1::TGGT1_266730	leucyl-tRNA synthetase (LeuRS2)
	1::TGGT1_231960	putative omega secalin
	2::TGME49_227420	4-hydroxy-3-methylbut-2-enyl diphosphate reductase
	1::TGGT1_286560	U6 snRNA-associated Sm family protein
	1::TGGT1_305840	Nicotinate-nucleotide adenylyltransferase
	1::TGGT1_273560	putative kinesin heavy chain
	1::TGGT1_237260	Coiled-coil domain containing 124 family protein
	1::TGGT1_290170	kelch repeat domain containing/Serine/threonine protein phosphatase protein
	1::TGGT1_212250	XPG N-terminal domain-containing protein
	1::TGGT1_261570	ribosomal protein RPL7A
	1::TGGT1_254090	hypothetical protein
	1::TGGT1_323310	hypothetical protein
	1::TGGT1_280725	hypothetical protein
	1::TGGT1_300350	cysteine desulfurase/selenocysteine lyase family PLP dependent transferase superfamily protein
	1::TGGT1_315080	hypothetical protein
	1::TGGT1_249000	regulator of chromosome condensation (RCC1) repeat-containing protein
	2::TGME49_248150	hypothetical protein
	1::TGGT1_246920	glutathione reductase
	1::TGGT1_211310	hypothetical protein
Select Summary Report
	Protein Family Summary Peptide Summary Select Summary (protein hits) Select Summary (unassigned) Export Search Results		Help
	Significance threshold p<	Max. number of hits
	Standard scoring MudPIT scoring	Ions score or expect cut-off	Show sub-sets
	Show pop-ups Suppress pop-ups		Require bold red
All queries Unassigned Below homology threshold Below identity threshold
1.	1::TGGT1_308090 Mass: 60966 Score: 338 Matches: 31(13) Sequences: 16(7) emPAI: 0.41
	rhoptry protein ROP5
	Query	Observed	Mr(expt)	Mr(calc)	Delta	Miss	Score	Expect	Rank	Unique	Peptide
	1077	363.7170	725.4194	725.4436	-0.0241	0	30	0.045	1	U	K.LVEPLR.V 1076
	1644	394.6650	787.3154	787.4341	-0.1186	0	18	2	1		R.WLSGLGR.R 1643 1645
	1932	406.1560	810.2974	810.4024	-0.1050	0	10	4.8	1		R.FLNFDR.R
	2021	410.2380	818.4614	818.5014	-0.0400	0	24	0.46	1		R.SVVFLVR.D
	2236	418.2020	834.3894	834.4487	-0.0593	0	16	2.1	2	U	R.LEDFALK.V 2237
	2242	835.6900	834.6827	834.4487	0.2340	0	(10)	6.9	1	U	R.LEDFALK.V
	3749	484.2510	966.4874	966.5035	-0.0161	1	4	20	3		R.FLNFDRR.R
	4961	362.7830	1085.3272	1085.5618	-0.2346	0	(26)	0.16	1		R.LHEATFAAAR.L
	4963	543.7570	1085.4994	1085.5618	-0.0623	0	45	0.0021	1		R.LHEATFAAAR.L 4964
	5121	550.7560	1099.4974	1099.5509	-0.0535	0	41	0.0054	1		R.LLGESPEEAR.D 5120 5122 5123
	5150	551.7650	1101.5154	1101.6216	-0.1062	0	9	9.3	1	U	R.LMLGDVSVLR.K
	5285	556.2590	1110.5034	1110.5128	-0.0093	0	36	0.014	1		K.VFTMGAENSR.S
	8071	651.3450	1300.6754	1300.6776	-0.0021	0	30	0.059	1		R.GPASSVPVTYAPR.E 8070
	8456	662.8080	1323.6014	1323.6241	-0.0227	1	2	33	9	U	K.REEELIGYCR.E
	8618	669.8400	1337.6654	1337.6688	-0.0033	0	(23)	0.29	1	U	R.TNDLASGTPHVAR.G 8616
	8624	446.9280	1337.7622	1337.6688	0.0934	0	26	0.14	1	U	R.TNDLASGTPHVAR.G
	11107	805.8510	1609.6874	1609.7948	-0.1073	0	96	1e-08	1		R.VPASSTTTSASEGIFR.R 11106 11108
	11975	725.3290	2172.9652	2173.0512	-0.0860	0	61	2.5e-05	1		R.GTADGAGVADETHQEPRPPLR.K
	12871	754.5010	3013.9749	3014.2320	-0.2571	0	2	4.6	1	U	R.GDTEAQSGTGDDSDFPQAVAEEVADMSGGR.V
2.	1::TGGT1_411430 Mass: 51646 Score: 336 Matches: 21(12) Sequences: 11(6) emPAI: 0.42
	rhoptry protein ROP5
	Query	Observed	Mr(expt)	Mr(calc)	Delta	Miss	Score	Expect	Rank	Unique	Peptide
	1644	394.6650	787.3154	787.4341	-0.1186	0	18	2	1		R.WLSGLGR.R 1643 1645
	1932	406.1560	810.2974	810.4024	-0.1050	0	10	4.8	1		R.FLNFDR.R
	2021	410.2380	818.4614	818.5014	-0.0400	0	24	0.46	1		R.SVVFLVR.D
	3749	484.2510	966.4874	966.5035	-0.0161	1	4	20	3		R.FLNFDRR.R
	4961	362.7830	1085.3272	1085.5618	-0.2346	0	(26)	0.16	1		R.LHEATFAAAR.L
	4963	543.7570	1085.4994	1085.5618	-0.0623	0	45	0.0021	1		R.LHEATFAAAR.L 4964
	5121	550.7560	1099.4974	1099.5509	-0.0535	0	41	0.0054	1		R.LLGESPEEAR.D 5120 5122 5123
	5285	556.2590	1110.5034	1110.5128	-0.0093	0	36	0.014	1		K.VFTMGAENSR.S
	8071	651.3450	1300.6754	1300.6776	-0.0021	0	30	0.059	1		R.GPASSVPVTYAPR.E 8070
	8861	678.3770	1354.7394	1354.7205	0.0190	1	8	9.2	2	U	R.RLSTGQPTAAPSVA.-
	11107	805.8510	1609.6874	1609.7948	-0.1073	0	96	1e-08	1		R.VPASSTTTSASEGIFR.R 11106 11108
	11975	725.3290	2172.9652	2173.0512	-0.0860	0	61	2.5e-05	1		R.GTADGAGVADETHQEPRPPLR.K
3.	1::TGGT1_278990 Mass: 53856 Score: 108 Matches: 6(3) Sequences: 3(1) emPAI: 0.06
	putative phosphate carrier
	Query	Observed	Mr(expt)	Mr(calc)	Delta	Miss	Score	Expect	Rank	Unique	Peptide
	6151	586.7480	1171.4814	1171.6197	-0.1382	0	79	8.1e-07	1	U	R.TVVAEEGAAGLR.L 6156 6164
	10582	738.0340	1474.0534	1473.7861	0.2674	0	6	14	1	U	K.MSSLSVAAASPLAAAK.S 10573
	12031	559.2320	2232.8989	2233.1161	-0.2172	1	5	9	2	U	K.MSSLSVAAASPLAAAKSQWDAR.L
	Proteins matching the same set of peptides:
	2::TGME49_278990 Mass: 53856 Score: 108 Matches: 6(3) Sequences: 3(1)
	phosphate carrier, putative
4.	1::TGGT1_233460 Mass: 35605 Score: 101 Matches: 14(4) Sequences: 9(4) emPAI: 0.40
	SAG-related sequence SRS29B (SAG1)
	Query	Observed	Mr(expt)	Mr(calc)	Delta	Miss	Score	Expect	Rank	Unique	Peptide
	1755	799.3490	798.3417	798.4851	-0.1434	0	(7)	13	2	U	K.LTVPIEK.F
	1760	400.2490	798.4834	798.4851	-0.0016	0	15	2	1	U	K.LTVPIEK.F 1757
	3510	474.2640	946.5134	946.5488	-0.0353	1	38	0.017	1	U	K.SFKDILPK.L
	4293	511.2720	1020.5294	1020.5240	0.0055	0	54	0.00028	1	U	K.LEFAGAAGSAK.S
	8846	677.8100	1353.6054	1353.6235	-0.0180	0	44	0.002	1	U	R.CSYGADSTLGPVK.L
	10963	773.8070	1545.5994	1545.7059	-0.1065	0	9	6.4	1	U	K.LTENPWQGNASSDK.G
	11038	782.8290	1563.6434	1563.7637	-0.1202	0	18	0.77	1	U	K.LSAEGPTTMTLVCGK.D 11040
	11151	815.9150	1629.8154	1629.8362	-0.0208	0	36	0.011	1	U	K.TALTEPPTLAYSPNR.Q 11152
	11902	721.9710	2162.8912	2163.0518	-0.1606	1	1	22	3	U	K.EAFPAESKSVIIGCTGGSPEK.H 11953
	12501	688.5330	2750.1029	2750.3076	-0.2047	1	3	11	1	U	K.GDDAQSCMVTVTVQARASSVVNNVAR.C
5.	1::TGGT1_290040 Mass: 12531 Score: 97 Matches: 6(3) Sequences: 4(3) emPAI: 0.99
	putative macrophage migration inhibitory factor
	Query	Observed	Mr(expt)	Mr(calc)	Delta	Miss	Score	Expect	Rank	Unique	Peptide
	3961	494.2950	986.5754	986.5073	0.0682	0	5	24	5	U	R.IYTTFTNK.S
	5657	566.7380	1131.4614	1131.5706	-0.1092	0	55	0.00024	1	U	K.IAAALSAACER.H
	5695	568.2690	1134.5234	1134.4764	0.0471	0	56	0.00018	1	U	K.SPSEWAMGDR.T
	5878	576.2830	1150.5514	1150.4713	0.0801	0	(15)	1.9	1	U	K.SPSEWAMGDR.T
	8256	657.2260	1312.4374	1312.5870	-0.1496	0	36	0.014	1	U	R.FGGSSDPCAFIR.V 8262
	Proteins matching the same set of peptides:
	2::TGME49_290040 Mass: 12531 Score: 97 Matches: 6(3) Sequences: 4(3)
	macrophage migration inhibitory factor, putative
6.	1::TGGT1_309590 Mass: 49683 Score: 90 Matches: 5(4) Sequences: 3(2) emPAI: 0.13
	rhoptry protein ROP1
	Query	Observed	Mr(expt)	Mr(calc)	Delta	Miss	Score	Expect	Rank	Unique	Peptide
	3083	454.1920	906.3694	906.4559	-0.0865	0	64	2.7e-05	1	U	R.DAFGAGLTR.L 3088
	3836	487.8110	973.6074	973.5556	0.0518	0	40	0.0074	1	U	R.LTSGASLGLR.R 3839
	5485	565.8360	1129.6574	1129.6567	0.0007	1	9	8.8	3	U	R.RLTSGASLGLR.R
7.	1::TGGT1_310770 Mass: 39413 Score: 83 Matches: 9(4) Sequences: 5(2) emPAI: 0.16
	hypothetical protein
	Query	Observed	Mr(expt)	Mr(calc)	Delta	Miss	Score	Expect	Rank	Unique	Peptide
	2464	427.7850	853.5554	853.4229	0.1326	1	1	42	2	U	R.RTGMFAR.L
	4481	521.8090	1041.6034	1041.5706	0.0328	0	49	0.00078	1	U	K.AVEDLLPGTK.I 4482
	7059	616.7510	1231.4874	1231.5979	-0.1105	0	45	0.0019	1	U	K.AMQQTLQEQR.R 7061 7062 7064
	11642	639.9970	1916.9692	1916.9592	0.0100	0	9	4.8	1	U	K.SHEPPALQAEDLEVLNR.R
	11824	692.0020	2072.9842	2073.0603	-0.0761	1	8	4.4	1	U	K.SHEPPALQAEDLEVLNRR.T
	Proteins matching the same set of peptides:
	2::TGME49_310770 Mass: 39413 Score: 83 Matches: 9(4) Sequences: 5(2)
	hypothetical protein
8.	1::TGGT1_248160 Mass: 123702 Score: 58 Matches: 14(3) Sequences: 4(1) emPAI: 0.02
	hypothetical protein
	Query	Observed	Mr(expt)	Mr(calc)	Delta	Miss	Score	Expect	Rank	Unique	Peptide
	2318	421.7410	841.4674	841.5022	-0.0347	0	42	0.0039	1	U	R.VASLTVPR.L 2313 2315 2316 2317 2319 2320 2321 2322 2325
	5182	552.6890	1103.3634	1103.5683	-0.2049	1	1	65	1	U	K.TNSSRADVVR.R
	6580	600.7640	1199.5134	1199.5894	-0.0760	0	3	33	7	U	R.SSATSASSHLPR.R
	10593	738.3760	1474.7374	1474.7641	-0.0266	1	5	17	1	U	K.LDAHAVASSSPHKR.T 10603
9.	1::TGGT1_311720 Mass: 73379 Score: 58 Matches: 12(2) Sequences: 6(2) emPAI: 0.09
	chaperonin protein BiP
	Query	Observed	Mr(expt)	Mr(calc)	Delta	Miss	Score	Expect	Rank	Unique	Peptide
	3952	493.7930	985.5714	985.5080	0.0635	0	9	8.7	3	U	R.LTPEEIER.M 3948
	6101	585.2980	1168.5814	1168.6564	-0.0750	0	39	0.0062	1	U	K.DAGAIAGLNVIR.I 6098 6100 6102 6104
	6939	612.3150	1222.6154	1222.5731	0.0424	1	9	6.5	1	U	K.DFFNGKEPNR.G
	7193	620.6590	1239.3034	1239.6208	-0.3173	0	2	26	1	U	R.VDIIPNDQGNR.I
	10337	730.3570	1458.6994	1458.7678	-0.0684	0	46	0.0012	1	U	K.SQVDEIVLVGGSTR.I 10338
	10731	743.8790	1485.7434	1485.8112	-0.0678	0	2	28	1	U	K.VLAPEEVSAMVLTK.M
	Proteins matching the same set of peptides:
	2::TGME49_311720 Mass: 73379 Score: 58 Matches: 12(2) Sequences: 6(2)
	chaperonin protein BiP
10.	1::TGGT1_295125 Mass: 40398 Score: 52 Matches: 5(1) Sequences: 4(1) emPAI: 0.08
	rhoptry protein ROP4
	Query	Observed	Mr(expt)	Mr(calc)	Delta	Miss	Score	Expect	Rank	Unique	Peptide
	2181	831.3780	830.3707	830.4286	-0.0579	0	9	14	1	U	R.NEVGWVK.N
	4071	499.8070	997.5994	997.5556	0.0438	0	9	7.5	1	U	K.LINPSVEAR.L
	4732	531.8580	1061.7014	1061.6233	0.0781	0	9	9.7	1	U	R.LYLTVQAVR.L
	7321	625.8110	1249.6074	1249.5608	0.0466	0	52	0.0004	1	U	R.EMEEQLSAASR.L
	7504	633.8140	1265.6134	1265.5557	0.0577	0	(1)	47	2	U	R.EMEEQLSAASR.L
	Proteins matching the same set of peptides:
	2::TGME49_295125 Mass: 42649 Score: 52 Matches: 5(1) Sequences: 4(1)
	rhoptry protein ROP4 (ROP4)
11.	1::TGGT1_203310 Mass: 25899 Score: 42 Matches: 5(1) Sequences: 3(1) emPAI: 0.12
	dense granule protein GRA7
	Query	Observed	Mr(expt)	Mr(calc)	Delta	Miss	Score	Expect	Rank	Unique	Peptide
	3945	493.7230	985.4314	985.5192	-0.0878	0	42	0.0043	1	U	K.ASVESQLPR.R 3944 3946
	8664	671.2720	1340.5294	1340.6936	-0.1641	0	28	0.09	2	U	R.LVPELTEEQQR.G
	11876	535.0670	2136.2389	2135.9243	0.3146	1	1	28	3	U	R.SDAEVTDDNIYEEHTDRK.V
12.	1::TGGT1_269190 Mass: 106149 Score: 41 Matches: 8(1) Sequences: 7(1) emPAI: 0.03
	glyceraldehyde-3-phosphate dehydrogenase GAPDH2
	Query	Observed	Mr(expt)	Mr(calc)	Delta	Miss	Score	Expect	Rank	Unique	Peptide
	3184	916.4960	915.4887	915.4661	0.0226	0	4	33	4	U	K.ENLAAAAEK.A
	5771	571.7910	1141.5674	1141.6091	-0.0417	0	33	0.031	1	U	K.ALADAVAAGDLR.F
	5783	572.3450	1142.6754	1142.6733	0.0022	0	7	12	1	U	R.LVDLIAVMAAK.D
	6153	586.7740	1171.5334	1171.5833	-0.0499	0	29	0.085	1	U	K.DGVVSPGTGLDR.R 6155
	6557	599.9400	1197.8654	1197.6111	0.2544	1	8	8.8	1	U	K.AVARCLPHMK.G
	6568	600.2850	1198.5554	1198.5506	0.0049	0	15	1.9	1	U	R.DPEEIPWADK.G
	8247	656.9120	1311.8094	1311.7146	0.0948	0	15	1.7	1	U	R.AAAGNIIPSATGAAK.A
	Proteins matching the same set of peptides:
	2::TGME49_269190 Mass: 106138 Score: 41 Matches: 8(1) Sequences: 7(1)
	glyceraldehyde-3-phosphate dehydrogenase GAPDH2 (GAPDH2)
13.	1::TGGT1_286720 Mass: 31016 Score: 38 Matches: 5(1) Sequences: 5(1) emPAI: 0.10
	heat shock protein HSP28
	Query	Observed	Mr(expt)	Mr(calc)	Delta	Miss	Score	Expect	Rank	Unique	Peptide
	4156	505.2500	1008.4854	1008.5353	-0.0498	0	38	0.01	1	U	R.VDVHDGVLR.I
	4407	517.7830	1033.5514	1033.4723	0.0791	1	1	70	3	U	R.QGQDGMSRR.D
	5250	555.2270	1108.4394	1108.5877	-0.1482	0	4	24	2	U	K.ETPTQPPAIR.N
	9914	714.3140	1426.6134	1426.4873	0.1262	0	1	39	1	U	R.MYAEMMDDMSR.I
	10765	745.3750	1488.7354	1488.6991	0.0364	0	10	5.5	1	U	R.NAAQTPMAIEGGSSR.N
	Proteins matching the same set of peptides:
	2::TGME49_286720 Mass: 31074 Score: 38 Matches: 5(1) Sequences: 5(1)
	heat shock protein HSP28 (HSP28)
14.	1::TGGT1_249900 Mass: 35461 Score: 37 Matches: 3(1) Sequences: 3(1) emPAI: 0.09
	putative adenine nucleotide translocator
	Query	Observed	Mr(expt)	Mr(calc)	Delta	Miss	Score	Expect	Rank	Unique	Peptide
	2823	443.6990	885.3834	885.4821	-0.0986	0	37	0.015	1	U	K.GAWANVLR.G
	2975	449.6980	897.3814	897.5284	-0.1469	0	19	0.66	1	U	K.TIVAPIER.V
	10325	729.8460	1457.6774	1457.7739	-0.0964	1	1	40	4	U	R.RVSAEQGVASLWR.G
	Proteins matching the same set of peptides:
	2::TGME49_249900 Mass: 35461 Score: 37 Matches: 3(1) Sequences: 3(1)
	adenine nucleotide translocator, putative
15.	1::TGGT1_262670 Mass: 21431 Score: 37 Matches: 2(1) Sequences: 2(1) emPAI: 0.15
	ribosomal protein RPL18A
	Query	Observed	Mr(expt)	Mr(calc)	Delta	Miss	Score	Expect	Rank	Unique	Peptide
	4584	525.2840	1048.5534	1048.5665	-0.0131	0	37	0.015	1	U	K.ISQYQVVGR.K
	6644	602.6260	1203.2374	1203.5706	-0.3332	0	0	50	2	U	R.AHMQQLFDSK.L
	Proteins matching the same set of peptides:
	2::TGME49_262670 Mass: 21431 Score: 37 Matches: 2(1) Sequences: 2(1)
	ribosomal protein RPL18A (RPL18A)
16.	1::TGGT1_309120 Mass: 46005 Score: 34 Matches: 5(1) Sequences: 4(1) emPAI: 0.07
	ribosomal protein RPL4
	Query	Observed	Mr(expt)	Mr(calc)	Delta	Miss	Score	Expect	Rank	Unique	Peptide
	2636	435.8520	869.6894	869.4872	0.2023	1	4	23	8	U	K.KGYHLPR.A
	4383	516.8240	1031.6334	1031.5069	0.1265	0	14	3.2	1	U	K.MAAELEAAAR.R
	4878	539.2400	1076.4654	1076.5284	-0.0630	0	34	0.029	1	U	R.ALMSNADLSR.I 4884
	4971	544.2840	1086.5534	1086.5669	-0.0135	0	2	47	3	U	R.IVNSEEIQR.V
	Proteins matching the same set of peptides:
	2::TGME49_309120 Mass: 49797 Score: 34 Matches: 5(1) Sequences: 4(1)
	ribosomal protein RPL4 (RPL4)
17.	1::TGGT1_314500 Mass: 142053 Score: 33 Matches: 10(1) Sequences: 6(1) emPAI: 0.02
	subtilisin SUB2
	Query	Observed	Mr(expt)	Mr(calc)	Delta	Miss	Score	Expect	Rank	Unique	Peptide
	2197	416.7520	831.4894	831.4636	0.0258	0	7	21	1	U	K.TQLMALR.F
	2400	848.4140	847.4067	847.4586	-0.0518	0	(2)	72	2	U	K.TQLMALR.F
	2488	428.7580	855.5014	855.4814	0.0201	0	33	0.028	1	U	K.LAISAEPR.Q 2483 2487 2489
	4606	525.7860	1049.5574	1049.4261	0.1313	0	6	17	8	U	K.DEEDASSAAR.T
	7095	617.9300	1233.8454	1233.5585	0.2869	1	0	62	2	U	R.ESVRDSAGEER.R
	7753	641.9390	1281.8634	1281.6976	0.1659	1	3	25	2	U	R.LVHMSAVARNGK.G
	12971	759.5830	3034.3029	3034.5586	-0.2557	1	1	12	3	U	R.MILAFFLSFTFSSGADSLLAPSTTQARR.L
	Proteins matching the same set of peptides:
	2::TGME49_314500 Mass: 142122 Score: 33 Matches: 10(1) Sequences: 6(1)
	subtilisin SUB2 (SUB2)
18.	1::TGGT1_231140 Mass: 18826 Score: 33 Matches: 3(1) Sequences: 3(1) emPAI: 0.17
	ribosomal protein RPS25
	Query	Observed	Mr(expt)	Mr(calc)	Delta	Miss	Score	Expect	Rank	Unique	Peptide
	1444	385.2170	768.4194	768.4745	-0.0551	0	14	2	2	U	K.LLADIPK.A
	3753	484.3520	966.6894	966.4844	0.2050	1	0	56	8	U	R.FTMAPKEK.K
	5331	558.3310	1114.6474	1114.5730	0.0744	0	33	0.033	1	U	K.EQIAAAAAAGSR.K
	Proteins matching the same set of peptides:
	2::TGME49_231140 Mass: 18841 Score: 33 Matches: 3(1) Sequences: 3(1)
	ribosomal protein RPS25 (RPS25)
19.	1::TGGT1_363030 Mass: 64277 Score: 33 Matches: 6(1) Sequences: 6(1) emPAI: 0.05
	rhoptry protein ROP8
	Query	Observed	Mr(expt)	Mr(calc)	Delta	Miss	Score	Expect	Rank	Unique	Peptide
	2243	835.7200	834.7127	834.3654	0.3473	0	1	64	6	U	M.ENCASVR.S
	3771	485.2830	968.5514	968.5403	0.0112	0	33	0.033	1	U	R.AAAAIPAAASR.F
	3806	486.8450	971.6754	971.5400	0.1355	0	16	2.1	2	U	K.QLSEQVLR.L
	6210	588.2510	1174.4874	1174.5618	-0.0744	0	7	14	1	U	R.GFAPPETTAER.M
	10533	737.3520	1472.6894	1472.6895	-0.0001	0	8	8.4	1	U	R.IPETSVWNENER.V
	12523	692.7690	2767.0469	2767.2476	-0.2007	0	9	2.8	1	U	R.VQEPVFPPDEFPEDVDTNPMYFR.G
20.	1::TGGT1_235470 Mass: 93901 Score: 33 Matches: 8(1) Sequences: 7(1) emPAI: 0.03
	myosin A
	Query	Observed	Mr(expt)	Mr(calc)	Delta	Miss	Score	Expect	Rank	Unique	Peptide
	5049	547.6270	1093.2394	1093.5880	-0.3485	0	3	27	1	U	R.ALDNLHAVNK.S
	5705	568.7860	1135.5574	1135.5622	-0.0047	0	4	25	1	U	K.VSYAGNQEIR.G
	7195	620.7520	1239.4894	1239.6016	-0.1122	1	3	27	8	U	-.MASKTTSEELK.T
	8575	667.4100	1332.8054	1332.6885	0.1169	0	33	0.035	1	U	K.SQTIIVSGESGAGK.T
	8668	671.3750	1340.7354	1340.6660	0.0695	1	0	53	2	U	R.FGRFMQLDVGR.E
	9836	711.3220	1420.6294	1420.6868	-0.0573	1	13	3	2	U	K.QEDGDMLKSSLAK.A 9832
	10199	363.1580	1448.6029	1448.7446	-0.1417	1	0	47	6	U	R.FMQLDVGREGGIK.F
	Proteins matching the same set of peptides:
	2::TGME49_235470 Mass: 93887 Score: 33 Matches: 8(1) Sequences: 7(1)
	myosin A
21.	1::TGGT1_292320 Mass: 99683 Score: 31 Matches: 4(2) Sequences: 2(1) emPAI: 0.03
	hypothetical protein
	Query	Observed	Mr(expt)	Mr(calc)	Delta	Miss	Score	Expect	Rank	Unique	Peptide
	2488	428.7580	855.5014	855.5178	-0.0163	0	31	0.047	2	U	K.LSLASLPR.G 2487 2489
	7212	621.2980	1240.5814	1240.6888	-0.1073	0	4	21	2	U	K.GAGGQTRPVALSK.D
	Proteins matching the same set of peptides:
	2::TGME49_292320 Mass: 99287 Score: 31 Matches: 4(2) Sequences: 2(1)
	hypothetical protein
22.	1::TGGT1_316750 Mass: 220861 Score: 29 Matches: 10(0) Sequences: 3(0)
	DEAD/DEAH box helicase domain-containing protein
	Query	Observed	Mr(expt)	Mr(calc)	Delta	Miss	Score	Expect	Rank	Unique	Peptide
	1866	404.1570	806.2994	806.4650	-0.1656	1	29	0.081	1		R.LVEKYR.H
	10909	760.1970	1518.3794	1518.7314	-0.3520	1	9	4.8	2		R.ERVAVVDESDSWK.A 10904 10908 10911 10912 10913 10914 10915
	11530	909.4240	1816.8334	1817.0635	-0.2301	1	3	19	7	U	R.AKPHIVVATTEIIRNR.L
23.	2::TGME49_316750 Mass: 221787 Score: 29 Matches: 10(0) Sequences: 3(0)
	DEAD/DEAH box helicase domain-containing protein
	Query	Observed	Mr(expt)	Mr(calc)	Delta	Miss	Score	Expect	Rank	Unique	Peptide
	1866	404.1570	806.2994	806.4650	-0.1656	1	29	0.081	1		R.LVEKYR.H
	10909	760.1970	1518.3794	1518.7314	-0.3520	1	9	4.8	2		R.ERVAVVDESDSWK.A 10904 10908 10911 10912 10913 10914 10915
	11400	445.7510	1778.9749	1778.8282	0.1467	0	1	32	3	U	R.TGDTESPNISASSSSLAR.W
24.	2::TGME49_276180 Mass: 298427 Score: 29 Matches: 4(0) Sequences: 4(0)
	histone acetyltransferase TAF1/250
	Query	Observed	Mr(expt)	Mr(calc)	Delta	Miss	Score	Expect	Rank	Unique	Peptide
	2324	842.5700	841.5627	841.4658	0.0970	0	5	23	4	U	R.VGLTPEAR.E
	4493	522.2650	1042.5154	1042.6135	-0.0980	1	1	58	1	U	K.EKLGSLLQR.L
	8578	667.5120	1333.0094	1332.6211	0.3884	1	0	45	2	U	K.NSAREGFSFYR.S
	8664	671.2720	1340.5294	1340.7048	-0.1753	0	29	0.062	1	U	R.AAKPLTAEEQQR.A
25.	2::TGME49_268020 Mass: 306407 Score: 29 Matches: 47(0) Sequences: 6(0)
	transporter, major facilitator family protein
	Query	Observed	Mr(expt)	Mr(calc)	Delta	Miss	Score	Expect	Rank	Unique	Peptide
	389	601.2510	600.2437	600.3231	-0.0794	0	3	39	1	U	R.LPSER.L
	4614	525.7990	1049.5834	1049.4374	0.1461	0	29	0.098	1	U	R.SEDNAGTSGGR.S 4590 4593 4594 4595 4596 4597 4598 4599 4600 4601 4604 4605 4606 4607 4609 4610 4612 4613 4615 4616 4618 4619 4620 4622 4623 4624 4625 4626 4627 4629 4635 4636 4637 4638 4639 4640 4641 4642 4643 4644 4646
	4746	532.2860	1062.5574	1062.5054	0.0521	1	4	32	4	U	K.GRSGEVSESR.R
	7422	630.4390	1258.8634	1258.5499	0.3135	1	0	59	1	U	R.TPEKEMHDEK.L
	8634	670.2720	1338.5294	1338.5358	-0.0063	0	1	46	4	U	R.TCEEATEGETGR.D
	9348	693.3860	1384.7574	1384.6598	0.0977	0	3	28	2	U	R.GFPSWCYSLLR.L
26.	1::TGGT1_226800 Mass: 162257 Score: 28 Matches: 11(0) Sequences: 6(0)
	eukaryotic glutathione synthase, atp binding domain-containing protein
	Query	Observed	Mr(expt)	Mr(calc)	Delta	Miss	Score	Expect	Rank	Unique	Peptide
	3397	469.2930	936.5714	936.4124	0.1591	0	5	21	1	U	R.FPSSSPCR.D
	4956	543.3140	1084.6134	1084.6353	-0.0218	1	8	10	2	U	R.RALADALSLR.G
	5123	550.7860	1099.5574	1099.5947	-0.0373	0	11	5.1	4	U	R.LLVSPSPEMK.T 5120 5121 5122
	6417	595.3040	1188.5934	1188.6098	-0.0164	1	28	0.1	1	U	R.LEREETLGSR.Q 6416
	14638	879.6270	3514.4789	3514.7490	-0.2701	1	8	1.2	1	U	K.TVQQRFSDMHAPLHFVPASLLPPADSELHMK.R 14637
	14943	913.2840	3649.1069	3648.7627	0.3442	1	0	6.8	3	U	R.LVCTFQRGIQELGLFGVMLVTGSPSFGSSDGMDK.E
27.	1::TGGT1_271760 Mass: 92339 Score: 28 Matches: 4(0) Sequences: 3(0)
	seryl-tRNA synthetase (SerRS2)
	Query	Observed	Mr(expt)	Mr(calc)	Delta	Miss	Score	Expect	Rank	Unique	Peptide
	2431	852.4500	851.4427	851.4211	0.0216	0	25	0.17	1	U	R.LFNSLQM.- 2429
	5264	555.3140	1108.6134	1108.6029	0.0106	1	6	15	5	U	K.RAGAPAYYLK.D
	5716	569.2200	1136.4254	1136.5648	-0.1394	1	3	27	8	U	R.ERLFNSLQM.-
	Proteins matching the same set of peptides:
	2::TGME49_271760 Mass: 92139 Score: 28 Matches: 4(0) Sequences: 3(0)
	seryl-tRNA synthetase (SerRS2)
28.	1::TGGT1_265080 Mass: 203226 Score: 26 Matches: 31(0) Sequences: 9(0)
	Tubulin-tyrosine ligase family protein
	Query	Observed	Mr(expt)	Mr(calc)	Delta	Miss	Score	Expect	Rank	Unique	Peptide
	2941	448.1940	894.3734	894.4447	-0.0712	0	10	6.1	1	U	R.EDYVLTR.S
	3315	465.0770	928.1394	928.4726	-0.3332	0	26	0.15	1	U	M.ASNSVPQAR.H 3318
	4504	522.7730	1043.5314	1043.5182	0.0132	0	2	42	6	U	K.SAARPCPGTK.L
	6577	600.6940	1199.3734	1199.6411	-0.2676	1	1	51	2	U	R.EAADALRWLR.R
	7731	641.3330	1280.6514	1280.6069	0.0446	1	4	20	1	U	R.QSRSSSASAASSR.C
	7843	644.3670	1286.7194	1286.6619	0.0576	0	2	40	5	U	R.ADPPSAIVSGAFR.T 7856
	11219	831.4540	1660.8934	1660.8362	0.0573	0	1	33	10	U	K.QWSLNGWSSAWVLK.S
	11953	722.0350	2163.0832	2163.0453	0.0379	1	6	8.1	1	U	R.ADPPSAIVSGAFRTGMSCVPK.Q 11901 11903 11904 11909 11912 11917 11919 11922 11923 11927 11929 11933 11936 11938 11941 11943 11944 11947 11952 11955
	12451	672.8770	2687.4789	2687.4186	0.0603	1	4	6.6	1	U	K.TFDIRVFVLVTSWSPLTVWMYK.K
	Proteins matching the same set of peptides:
	2::TGME49_265080 Mass: 204067 Score: 26 Matches: 31(0) Sequences: 9(0)
	Tubulin-tyrosine ligase family protein
29.	1::TGGT1_310290 Mass: 81521 Score: 25 Matches: 4(0) Sequences: 2(0)
	regulator of chromosome condensation (RCC1) repeat-containing protein
	Query	Observed	Mr(expt)	Mr(calc)	Delta	Miss	Score	Expect	Rank	Unique	Peptide
	222	559.2830	558.2757	558.2762	-0.0004	0	5	26	5	U	R.ETPGR.L
	2632	435.7920	869.5694	869.5083	0.0612	1	25	0.18	1	U	K.GNKVSIPR.A 2635 2636
30.	1::TGGT1_214320 Mass: 62389 Score: 24 Matches: 3(0) Sequences: 3(0)
	facilitative glucose transporter GT1
	Query	Observed	Mr(expt)	Mr(calc)	Delta	Miss	Score	Expect	Rank	Unique	Peptide
	2889	445.8100	889.6054	889.4141	0.1914	0	2	61	3	U	R.GEGAAASAEK.G
	2991	450.2590	898.5034	898.3524	0.1510	0	4	30	7	U	-.MATEEMR.E
	4971	544.2840	1086.5534	1086.5305	0.0229	0	24	0.28	1	U	R.DNVDVEIQR.I
	Proteins matching the same set of peptides:
	2::TGME49_214320 Mass: 62389 Score: 24 Matches: 3(0) Sequences: 3(0)
	facilitative glucose transporter GT1 (GT1)
31.	1::TGGT1_225530 Mass: 76554 Score: 24 Matches: 5(0) Sequences: 1(0)
	metal cation transporter, ZIP family protein
	Query	Observed	Mr(expt)	Mr(calc)	Delta	Miss	Score	Expect	Rank	Unique	Peptide
	7020	615.3190	1228.6234	1228.7027	-0.0792	0	24	0.25	1	U	K.GAEAVAVASTLLK.M 7016 7022 7026 7028
	Proteins matching the same set of peptides:
	2::TGME49_225530 Mass: 76536 Score: 24 Matches: 5(0) Sequences: 1(0)
	metal cation transporter, ZIP family protein
32.	1::TGGT1_235970 Mass: 51161 Score: 24 Matches: 15(0) Sequences: 2(0)
	putative eukaryotic initiation factor-2 gamma
	Query	Observed	Mr(expt)	Mr(calc)	Delta	Miss	Score	Expect	Rank	Unique	Peptide
	6448	596.3460	1190.6774	1190.6772	0.0003	1	4	28	5	U	R.AVSGVQTVRFK.H
	11456	599.2730	1794.7972	1794.9298	-0.1326	1	24	0.16	1	U	K.KGEFLMVNIASTSVGAR.V 11454 11459 11460 11465 11468 11469 11472 11473 11474 11475 11480 11485
	11466	898.4270	1794.8394	1794.9298	-0.0904	1	(5)	12	2	U	K.KGEFLMVNIASTSVGAR.V
	Proteins matching the same set of peptides:
	2::TGME49_235970 Mass: 51161 Score: 24 Matches: 15(0) Sequences: 2(0)
	eukaryotic initiation factor-2 gamma, putative
33.	1::TGGT1_226320 Mass: 73847 Score: 23 Matches: 6(0) Sequences: 1(0)
	hypothetical protein
	Query	Observed	Mr(expt)	Mr(calc)	Delta	Miss	Score	Expect	Rank	Unique	Peptide
	5356	559.2570	1116.4994	1116.5564	-0.0569	0	24	0.27	1	U	M.YASALPPGEGR.A 5351 5352 5354 5355 5358
	Proteins matching the same set of peptides:
	2::TGME49_226320 Mass: 73847 Score: 23 Matches: 6(0) Sequences: 1(0)
	hypothetical protein
34.	1::TGGT1_237480 Mass: 221760 Score: 22 Matches: 32(0) Sequences: 3(0)
	BRCA1 C Terminus (BRCT) domain-containing protein
	Query	Observed	Mr(expt)	Mr(calc)	Delta	Miss	Score	Expect	Rank	Unique	Peptide
	5776	572.1420	1142.2694	1142.5931	-0.3237	1	0	58	3	U	R.REGVPVETEK.F
	7523	634.2730	1266.5314	1266.5728	-0.0413	0	22	0.32	1	U	R.SSLDAAEFNEGK.R 7517 7520 7521 7524 7525 7526 7527 7528 7531 7535 7536 7537 7538 7540 7543 7544 7546 7547 7548 7550 7554 7556 7557 7558 7560 7562 7564 7566 7569
	7563	634.3210	1266.6274	1266.6312	-0.0037	0	8	8.2	1	U	R.CMNTLATILSK.E
	Proteins matching the same set of peptides:
	2::TGME49_237480 Mass: 221691 Score: 22 Matches: 32(0) Sequences: 3(0)
	BRCA1 C Terminus (BRCT) domain-containing protein
35.	1::TGGT1_259250 Mass: 92252 Score: 22 Matches: 8(0) Sequences: 3(0)
	ATP-dependent DNA helicase, RecQ family protein
	Query	Observed	Mr(expt)	Mr(calc)	Delta	Miss	Score	Expect	Rank	Unique	Peptide
	2966	449.2500	896.4854	896.4174	0.0680	0	0	49	5	U	R.QQFTAMR.R
	10905	507.1280	1518.3622	1518.6773	-0.3151	0	22	0.18	1	U	R.TGSSWYTGTSVMSR.G 10902 10903 10907
	10911	760.2040	1518.3934	1518.6773	-0.2839	0	(9)	4.4	4	U	R.TGSSWYTGTSVMSR.G 10915
	12288	826.7900	2477.3482	2477.0466	0.3016	1	0	23	2	U	K.KGAGNQQEGEEEEDPDFVEDQK.A
	Proteins matching the same set of peptides:
	2::TGME49_259250 Mass: 92189 Score: 22 Matches: 8(0) Sequences: 3(0)
	ATP-dependent DNA helicase, RecQ family protein
36.	1::TGGT1_203910 Mass: 231191 Score: 20 Matches: 10(0) Sequences: 7(0)
	TBC domain-containing protein
	Query	Observed	Mr(expt)	Mr(calc)	Delta	Miss	Score	Expect	Rank	Unique	Peptide
	1664	395.7200	789.4254	789.4782	-0.0528	1	3	64	4	U	K.VGKMLVK.Q
	2989	450.2400	898.4654	898.4144	0.0510	0	10	6.6	6	U	K.EQTHAGEK.V 2988 2991 2993
	4819	357.5020	1069.4842	1069.4676	0.0166	0	2	40	2	U	R.SVNETSYDR.G
	5699	568.3230	1134.6314	1134.6132	0.0182	0	5	21	5	U	R.EITSTGTSLVK.G
	6072	583.8290	1165.6434	1165.5476	0.0958	1	0	54	8	U	K.DGGVRTGSFDR.K
	7470	422.1890	1263.5452	1263.6571	-0.1120	1	5	18	6	U	K.LFGVKNSASGER.G
	10432	733.3110	1464.6074	1464.7433	-0.1359	0	20	0.48	1	U	R.EGNLSQVGVAHQAR.A
37.	1::TGGT1_288650 Mass: 48110 Score: 20 Matches: 4(0) Sequences: 4(0)
	dense granule protein GRA12
	Query	Observed	Mr(expt)	Mr(calc)	Delta	Miss	Score	Expect	Rank	Unique	Peptide
	522	629.3230	628.3157	628.2890	0.0267	0	2	41	1	U	R.YMTAK.A
	6448	596.3460	1190.6774	1190.6295	0.0479	0	20	0.62	1	U	R.AATVAAGNELFK.E
	6906	611.3220	1220.6294	1220.7241	-0.0946	1	3	27	6	U	K.AKNLVVDPLPR.V
	10152	723.8460	1445.6774	1445.7224	-0.0450	0	4	21	1	U	R.LMLSTSAFSFQAK.I
	Proteins matching the same set of peptides:
	2::TGME49_288650 Mass: 48120 Score: 20 Matches: 4(0) Sequences: 4(0)
	dense granule protein GRA12 (GRA12)
38.	1::TGGT1_224200 Mass: 98013 Score: 20 Matches: 6(0) Sequences: 2(0)
	tRNA pseudouridine synthase
	Query	Observed	Mr(expt)	Mr(calc)	Delta	Miss	Score	Expect	Rank	Unique	Peptide
	5684	567.3450	1132.6754	1132.5733	0.1022	0	2	44	1	U	K.MVGIAVEVCR.G
	6296	589.8030	1177.5914	1177.5649	0.0266	1	(3)	33	9	U	R.DLMASAPASKTS.- 6266 6278 6279
	6497	597.9710	1193.9274	1193.5598	0.3677	1	20	0.44	1	U	R.DLMASAPASKTS.-
	Proteins matching the same set of peptides:
	2::TGME49_224200 Mass: 98234 Score: 20 Matches: 6(0) Sequences: 2(0)
	tRNA pseudouridine synthase
39.	1::TGGT1_277260 Mass: 185900 Score: 20 Matches: 7(0) Sequences: 7(0)
	hypothetical protein
	Query	Observed	Mr(expt)	Mr(calc)	Delta	Miss	Score	Expect	Rank	Unique	Peptide
	348	590.3150	589.3077	589.2456	0.0621	0	10	16	1	U	R.EGGDGR.K
	609	646.6890	645.6817	645.3810	0.3008	0	4	75	1	U	R.ISASLR.T
	3188	916.6070	915.5997	915.5039	0.0959	1	3	42	6	U	R.SAAAVWRR.R
	4195	507.2200	1012.4254	1012.4648	-0.0393	0	20	0.62	1	U	R.DSAAYMSLR.R
	6371	593.3360	1184.6574	1184.5760	0.0814	1	11	4.4	4	U	R.DMPWHLSKR.H
	10716	743.4200	1484.8254	1484.6170	0.2084	1	2	30	4	U	R.MSREDVACMQAR.R
	13249	777.0950	3104.3509	3104.4768	-0.1259	1	0	15	4	U	K.ECHVSSEEGSPPVPLQSVIAGHSRMTAAR.A
	Proteins matching the same set of peptides:
	2::TGME49_277260 Mass: 185765 Score: 20 Matches: 7(0) Sequences: 7(0)
	hypothetical protein
40.	1::TGGT1_270450 Mass: 148113 Score: 20 Matches: 3(0) Sequences: 3(0)
	MCM2/3/5 family protein
	Query	Observed	Mr(expt)	Mr(calc)	Delta	Miss	Score	Expect	Rank	Unique	Peptide
	448	612.6380	611.6307	611.3642	0.2665	0	20	0.33	1	U	R.SAPPLK.I
	3836	487.8110	973.6074	973.4828	0.1246	1	23	0.38	2	U	R.GEKGEEGLR.G
	4930	542.2200	1082.4254	1082.6924	-0.2670	1	2	33	1	U	K.LVVITGRVAR.A
	Proteins matching the same set of peptides:
	2::TGME49_270450 Mass: 148046 Score: 20 Matches: 3(0) Sequences: 3(0)
	MCM2/3/5 family protein
41.	1::TGGT1_295610 Mass: 564166 Score: 19 Matches: 25(0) Sequences: 21(0)
	putative histone lysine methyltransferase, SET
	Query	Observed	Mr(expt)	Mr(calc)	Delta	Miss	Score	Expect	Rank	Unique	Peptide
	388	601.2370	600.2297	600.3959	-0.1661	0	3	37	1	U	R.LLSLR.D
	405	604.3110	603.3037	603.2976	0.0061	0	2	1.2e+02	1	U	K.EVNSR.E
	495	622.3870	621.3797	621.2904	0.0893	0	7	13	4	U	R.SSCLR.A
	609	646.6890	645.6817	645.3810	0.3008	0	4	75	1	U	R.LSASLR.G
	910	702.6930	701.6857	701.3456	0.3401	0	5	38	7	U	R.AAAGEAGR.S
	1346	759.2870	758.2797	758.4286	-0.1489	1	3	51	8	U	K.KLVDER.C
	2507	429.3570	856.6994	856.4403	0.2592	0	19	0.94	1	U	R.RPDAVGDK.G
	3790	971.5020	970.4947	970.5559	-0.0612	1	1	60	3	U	K.LAQNLEKR.K
	3805	486.8280	971.6414	971.4672	0.1742	0	4	27	2	U	K.GNGLEEPTR.R
	3930	492.7710	983.5274	983.4308	0.0966	0	8	8.6	1	U	R.GTSFSSNER.A
	4917	541.2510	1080.4874	1080.5047	-0.0173	0	0	49	3	U	R.SSSISSSPSSR.G
	5389	560.6890	1119.3634	1119.5044	-0.1409	0	2	42	4	U	R.EATESGELER.R
	5420	561.8140	1121.6134	1121.5248	0.0887	1	7	12	1	U	R.MARSGGDTVGR.L
	5709	568.8690	1135.7234	1135.6237	0.0997	1	2	38	7	U	R.VAFLDKTSGAK.Q
	5840	574.3300	1146.6454	1146.5629	0.0826	1	8	11	3	U	R.KSGAPSSSPSSR.H
	8220	655.8140	1309.6134	1309.7354	-0.1219	1	8	8.2	2	U	R.LPENAELQLKR.N
	11460	599.2780	1794.8122	1794.9087	-0.0965	1	1	27	7	U	K.KGNCFETPQVSLFLR.Q
	11658	640.9310	1919.7712	1919.8279	-0.0567	1	8	5.4	1	U	R.AQEGDSLCGEKGGGAEEAR.R 11645 11647 11661 11663
	11972	543.4380	2169.7229	2170.0800	-0.3572	1	1	18	4	U	K.RSATQALQTAEASTHVMPQK.K
	13278	778.9270	3111.6789	3111.3865	0.2924	0	4	7.9	1	U	R.TEEGEADLSESHSLQQAGQPADGAVGDNATK.E
	15020	924.3760	3693.4749	3693.5438	-0.0689	0	0	5.9	1	U	K.HAACLSFWEEGEEGQGGDSSWTPEAGVETEDQAK.G
	Proteins matching the same set of peptides:
	2::TGME49_295610 Mass: 564166 Score: 19 Matches: 25(0) Sequences: 21(0)
	histone lysine methyltransferase, SET, putative
42.	1::TGGT1_214170 Mass: 127839 Score: 18 Matches: 2(0) Sequences: 2(0)
	hypothetical protein
	Query	Observed	Mr(expt)	Mr(calc)	Delta	Miss	Score	Expect	Rank	Unique	Peptide
	8906	679.8320	1357.6494	1357.5973	0.0522	0	1	46	1	U	K.CFTPENFASTGK.L
	9025	684.2790	1366.5434	1366.7431	-0.1997	0	18	0.72	1	U	R.DMLTHFIHLLK.S
	Proteins matching the same set of peptides:
	2::TGME49_214170 Mass: 119187 Score: 18 Matches: 2(0) Sequences: 2(0)
	hypothetical protein
43.	1::TGGT1_205120 Mass: 164033 Score: 18 Matches: 7(0) Sequences: 7(0)
	hypothetical protein
	Query	Observed	Mr(expt)	Mr(calc)	Delta	Miss	Score	Expect	Rank	Unique	Peptide
	515	628.2310	627.2237	627.4180	-0.1943	1	2	43	1	U	R.RLLAR.A
	979	714.3210	713.3137	713.3932	-0.0795	1	6	16	1	U	R.RQAPSR.T
	3203	459.2770	916.5394	916.5341	0.0053	0	2	60	4	U	R.LLSALASSR.Q
	4150	504.7510	1007.4874	1007.5148	-0.0274	0	1	48	1	U	R.AALPASHGER.E
	4956	543.3140	1084.6134	1084.5989	0.0146	1	5	18	3	U	R.RLAGGEDLVR.L
	8730	673.7510	1345.4874	1345.7394	-0.2520	0	18	0.81	1	U	R.FSFVSLPSPPLR.A
	12355	643.0800	2568.2909	2568.1741	0.1167	1	1	21	4	U	R.DEEQQPAQESKADFQSWHRPR.R
44.	1::TGGT1_227400 Mass: 86223 Score: 18 Matches: 5(0) Sequences: 3(0)
	hypothetical protein
	Query	Observed	Mr(expt)	Mr(calc)	Delta	Miss	Score	Expect	Rank	Unique	Peptide
	2517	430.1580	858.3014	858.4195	-0.1181	0	6	22	2		R.AEVAADQR.H
	6845	609.3010	1216.5874	1216.5982	-0.0108	1	14	2.6	1		K.AMRAEVAADQR.H
	8929	454.1480	1359.4222	1359.7358	-0.3136	1	18	1.1	1	U	R.TEAALLQTETKR.E 8932 8933
45.	2::TGME49_227400 Mass: 86263 Score: 18 Matches: 5(0) Sequences: 3(0)
	hypothetical protein
	Query	Observed	Mr(expt)	Mr(calc)	Delta	Miss	Score	Expect	Rank	Unique	Peptide
	2517	430.1580	858.3014	858.4195	-0.1181	0	6	22	2		R.AEVAADQR.H
	6845	609.3010	1216.5874	1216.5982	-0.0108	1	14	2.6	1		K.AMRAEVAADQR.H
	8929	454.1480	1359.4222	1359.6994	-0.2772	0	18	1.1	1	U	R.TEAALLQTETQR.K 8932 8933
46.	1::TGGT1_312280 Mass: 137667 Score: 17 Matches: 3(0) Sequences: 3(0)
	putative pre-mRNA-splicing factor ATP-dependent RNA helicase
	Query	Observed	Mr(expt)	Mr(calc)	Delta	Miss	Score	Expect	Rank	Unique	Peptide
	1339	758.4380	757.4307	757.4698	-0.0390	0	14	4.1	2	U	R.VAAISVAK.R
	10911	760.2040	1518.3934	1518.7824	-0.3890	1	11	3.3	1	U	R.GQTTRTGMQLSPVK.I
	12856	753.8180	3011.2429	3011.5678	-0.3249	1	17	0.36	1	U	R.KCVVATNIAEASLTIDGIYFVIDPGFAK.M
	Proteins matching the same set of peptides:
	2::TGME49_312280 Mass: 137667 Score: 17 Matches: 3(0) Sequences: 3(0)
	pre-mRNA-splicing factor ATP-dependent RNA helicase, putative
47.	1::TGGT1_290950 Mass: 195780 Score: 17 Matches: 9(0) Sequences: 6(0)
	putative clathrin heavy chain
	Query	Observed	Mr(expt)	Mr(calc)	Delta	Miss	Score	Expect	Rank	Unique	Peptide
	1643	394.6220	787.2294	787.4341	-0.2046	1	17	2.4	1	U	K.WLREGK.L 1644 1645
	3948	493.7500	985.4854	985.5556	-0.0702	0	4	26	2	U	R.TLDAQLAVR.V 3952
	6100	585.2750	1168.5354	1168.6353	-0.0998	1	17	1	4	U	R.GSPDFKLHIR.D
	8963	681.9390	1361.8634	1361.7554	0.1080	1	2	36	5	U	K.EVAFAALSKGELK.C
	12495	685.8040	2739.1869	2739.4741	-0.2872	1	1	15	2	U	K.IVLHNSDFSNNKNLQNLLILTAMK.A
	12953	758.8770	3031.4789	3031.5729	-0.0940	1	1	15	1	U	R.MPEDAPTDFPLSIHISQKFGVVYIVTK.G
	Proteins matching the same set of peptides:
	2::TGME49_290950 Mass: 195807 Score: 17 Matches: 9(0) Sequences: 6(0)
	clathrin heavy chain, putative
48.	1::TGGT1_314890 Mass: 302358 Score: 17 Matches: 10(0) Sequences: 9(0)
	ThiF family protein
	Query	Observed	Mr(expt)	Mr(calc)	Delta	Miss	Score	Expect	Rank	Unique	Peptide
	1217	372.1890	742.3634	742.3974	-0.0339	0	3	36	3	U	K.DSVVAPR.E
	1309	756.3450	755.3377	755.3748	-0.0371	0	2	38	1		R.GAPCVPR.G
	1470	386.5200	771.0254	771.3875	-0.3620	1	0	42	8	U	R.RDPGEAK.D
	1643	394.6220	787.2294	787.3977	-0.1682	0	17	2.4	1		R.WIGQER.L 1644
	3794	486.2830	970.5514	970.4468	0.1046	0	8	11	1		R.DVGDNAGAPR.N
	8354	660.9390	1319.8634	1319.6721	0.1913	0	2	41	1	U	R.NGLFSEPVSAATK.R
	8711	672.8980	1343.7814	1343.7409	0.0406	0	3	30	2		R.LVQASLLSEAGTR.S
	11389	593.2680	1776.7822	1776.8837	-0.1016	1	1	35	4		K.LFALMGVGCGPAMPRGK.R
	11786	508.9700	2031.8509	2032.1429	-0.2920	1	2	21	1		R.SLELADILGAALDARHVLR.L
49.	2::TGME49_314890 Mass: 318955 Score: 17 Matches: 8(0) Sequences: 7(0)
	ThiF family protein
	Query	Observed	Mr(expt)	Mr(calc)	Delta	Miss	Score	Expect	Rank	Unique	Peptide
	910	702.6930	701.6857	701.4184	0.2673	1	5	34	4	U	K.ALKSAGR.S
	1309	756.3450	755.3377	755.3748	-0.0371	0	2	38	1		R.GAPCVPR.G
	1643	394.6220	787.2294	787.3977	-0.1682	0	17	2.4	1		R.WIGQER.L 1644
	3794	486.2830	970.5514	970.4468	0.1046	0	8	11	1		R.DVGDNAGAPR.N
	8711	672.8980	1343.7814	1343.7409	0.0406	0	3	30	2		R.LVQASLLSEAGTR.S
	11389	593.2680	1776.7822	1776.8837	-0.1016	1	1	35	4		K.LFALMGVGCGPAMPRGK.R
	11786	508.9700	2031.8509	2032.1429	-0.2920	1	2	21	1		R.SLELADILGAALDARHVLR.L
50.	1::TGGT1_232060 Mass: 48909 Score: 17 Matches: 6(0) Sequences: 4(0)
	hypothetical protein
	Query	Observed	Mr(expt)	Mr(calc)	Delta	Miss	Score	Expect	Rank	Unique	Peptide
	1643	394.6220	787.2294	787.4188	-0.1893	1	17	2.4	1	U	R.GELARDK.E 1644 1645
	5396	560.8760	1119.7374	1119.5408	0.1967	0	9	9.3	1	U	K.ETGTGNAETLK.V
	8974	682.4390	1362.8634	1362.6627	0.2008	1	1	49	3	U	R.DKETGTGNAETLK.V
	11248	554.9560	1661.8462	1661.8130	0.0332	1	2	28	1	U	R.DALWRVAAMAGAGMAR.A
51.	2::TGME49_231070 Mass: 142939 Score: 17 Matches: 7(0) Sequences: 4(0)
	protein kinase
	Query	Observed	Mr(expt)	Mr(calc)	Delta	Miss	Score	Expect	Rank	Unique	Peptide
	1643	394.6220	787.2294	787.4228	-0.1934	0	17	2.4	1	U	R.WLVGEGK.L 1644 1645
	11429	598.9630	1793.8672	1793.8076	0.0595	0	(1)	30	9	U	K.SEAMANTFPVCISDPR.N
	11438	897.9540	1793.8934	1793.8076	0.0858	0	8	6.1	2	U	K.SEAMANTFPVCISDPR.N
	11491	898.9150	1795.8154	1795.8960	-0.0806	0	3	24	7	U	K.GLLPNIPLMENDPAMR.S
	13005	761.7830	3043.1029	3043.4305	-0.3276	1	0	9.5	2	U	R.FSSDPGSGNTMPVLNPRGESPLLSNDPSR.N
52.	1::TGGT1_266730 Mass: 176295 Score: 17 Matches: 6(0) Sequences: 4(0)
	leucyl-tRNA synthetase (LeuRS2)
	Query	Observed	Mr(expt)	Mr(calc)	Delta	Miss	Score	Expect	Rank	Unique	Peptide
	922	352.6780	703.3414	703.3500	-0.0086	0	1	1.1e+02	5	U	K.SEIEAR.D
	1643	394.6220	787.2294	787.4552	-0.2257	1	17	2.4	1	U	R.GELVKSR.E 1644 1645
	4530	523.3030	1044.5914	1044.5564	0.0351	0	6	22	8	U	R.LSVQTNIDR.F
	12296	829.0460	2484.1162	2484.2092	-0.0930	1	3	12	1	U	K.EASDAESPTLANRQAESPLTELR.G
	Proteins matching the same set of peptides:
	2::TGME49_266730 Mass: 176149 Score: 17 Matches: 6(0) Sequences: 4(0)
	leucyl-tRNA synthetase (LeuRS2)
53.	1::TGGT1_231960 Mass: 122548 Score: 17 Matches: 4(0) Sequences: 3(0)
	putative omega secalin
	Query	Observed	Mr(expt)	Mr(calc)	Delta	Miss	Score	Expect	Rank	Unique	Peptide
	1643	394.6220	787.2294	787.4592	-0.2298	0	17	2.4	1	U	R.WLQLTK.A 1644
	5095	549.3760	1096.7374	1096.5917	0.1457	0	4	19	1	U	R.LLDSVFFTR.E
	10327	729.8760	1457.7374	1457.7184	0.0190	0	1	46	1	U	R.GLLCTIDHSISDK.G
54.	2::TGME49_227420 Mass: 76643 Score: 17 Matches: 4(0) Sequences: 2(0)
	4-hydroxy-3-methylbut-2-enyl diphosphate reductase
	Query	Observed	Mr(expt)	Mr(calc)	Delta	Miss	Score	Expect	Rank	Unique	Peptide
	1643	394.6220	787.2294	787.4228	-0.1934	0	17	2.4	1	U	R.WLENVK.R 1644 1645
	12184	799.8010	2396.3812	2396.1092	0.2720	0	1	18	3	U	R.LSSSSHSSSPPSPSSPPSASSPASGK.E
55.	1::TGGT1_286560 Mass: 10865 Score: 17 Matches: 3(0) Sequences: 1(0)
	U6 snRNA-associated Sm family protein
	Query	Observed	Mr(expt)	Mr(calc)	Delta	Miss	Score	Expect	Rank	Unique	Peptide
	1643	394.6220	787.2294	787.4440	-0.2145	0	17	2.4	1	U	R.SVIDLNK.F 1644 1645
	Proteins matching the same set of peptides:
	2::TGME49_286560 Mass: 10865 Score: 17 Matches: 3(0) Sequences: 1(0)
	U6 snRNA-associated Sm family protein
56.	1::TGGT1_305840 Mass: 49827 Score: 16 Matches: 4(0) Sequences: 4(0)
	Nicotinate-nucleotide adenylyltransferase
	Query	Observed	Mr(expt)	Mr(calc)	Delta	Miss	Score	Expect	Rank	Unique	Peptide
	8317	659.3330	1316.6514	1316.6143	0.0372	1	1	43	10	U	R.DDCERLEKPR.C
	9562	701.3620	1400.7094	1400.7380	-0.0286	1	5	15	1	U	R.LEKPRCIACVR.M
	10366	731.5640	1461.1134	1460.7293	0.3841	0	1	28	1	U	K.TGELQNACGVTAIK.R
	11983	546.6270	2182.4789	2182.0921	0.3868	0	16	0.36	1	U	K.WYNAPALMDEFAFLIIPR.N
57.	1::TGGT1_273560 Mass: 181913 Score: 15 Matches: 7(0) Sequences: 5(0)
	putative kinesin heavy chain
	Query	Observed	Mr(expt)	Mr(calc)	Delta	Miss	Score	Expect	Rank	Unique	Peptide
	600	644.3890	643.3817	643.3653	0.0164	0	4	47	7	U	K.DIIQR.H
	1202	370.8140	739.6134	739.3905	0.2230	0	0	40	8	U	R.FADFLK.S
	2048	821.4250	820.4177	820.4000	0.0177	0	15	2.3	1	U	K.LVMEEGK.A
	6284	589.7850	1177.5554	1177.6376	-0.0822	0	6	15	3	U	R.LLETSLSIMR.G
	6290	589.7930	1177.5714	1177.4822	0.0892	0	4	24	4	U	R.VEFSDHCER.L 6268 6271
	Proteins matching the same set of peptides:
	2::TGME49_273560 Mass: 181842 Score: 15 Matches: 7(0) Sequences: 5(0)
	kinesin heavy chain, putative
58.	1::TGGT1_237260 Mass: 25434 Score: 15 Matches: 2(0) Sequences: 2(0)
	Coiled-coil domain containing 124 family protein
	Query	Observed	Mr(expt)	Mr(calc)	Delta	Miss	Score	Expect	Rank	Unique	Peptide
	7236	622.3140	1242.6134	1242.6316	-0.0182	1	10	6.7	2	U	R.RLAAEEDAAAAR.N
	10159	723.9610	1445.9074	1445.7045	0.2030	1	15	1.6	1	U	-.MAPSTNQRAVEAR.E
	Proteins matching the same set of peptides:
	2::TGME49_237260 Mass: 25462 Score: 15 Matches: 2(0) Sequences: 2(0)
	Coiled-coil domain containing 124 family protein
59.	1::TGGT1_290170 Mass: 103832 Score: 14 Matches: 2(0) Sequences: 2(0)
	kelch repeat domain containing/Serine/threonine protein phosphatase protein
	Query	Observed	Mr(expt)	Mr(calc)	Delta	Miss	Score	Expect	Rank	Unique	Peptide
	2108	413.1930	824.3714	824.4140	-0.0426	0	1	42	3	U	K.QQAPEPR.F
	2208	417.1580	832.3014	832.4364	-0.1350	0	14	3.8	1	U	R.DMTIIPK.L
	Proteins matching the same set of peptides:
	2::TGME49_290170 Mass: 103593 Score: 14 Matches: 2(0) Sequences: 2(0)
	kelch repeat domain containing/Serine/threonine protein phosphatase protein
60.	1::TGGT1_212250 Mass: 88086 Score: 14 Matches: 1(0) Sequences: 1(0)
	XPG N-terminal domain-containing protein
	Query	Observed	Mr(expt)	Mr(calc)	Delta	Miss	Score	Expect	Rank	Unique	Peptide
	5011	546.2520	1090.4894	1090.5441	-0.0546	1	14	2.8	1	U	R.QNCSKVDLK.F
	Proteins matching the same set of peptides:
	2::TGME49_212250 Mass: 88087 Score: 14 Matches: 1(0) Sequences: 1(0)
	XPG N-terminal domain-containing protein
61.	1::TGGT1_261570 Mass: 31297 Score: 14 Matches: 3(0) Sequences: 3(0)
	ribosomal protein RPL7A
	Query	Observed	Mr(expt)	Mr(calc)	Delta	Miss	Score	Expect	Rank	Unique	Peptide
	5269	555.4180	1108.8214	1108.6604	0.1610	1	1	44	6	U	K.LPAAPLAGKSGK.K
	6340	591.6890	1181.3634	1181.5135	-0.1501	0	14	2.1	1	U	R.AMFNDNSEVR.R
	8616	669.8140	1337.6134	1337.6146	-0.0012	1	7	12	6	U	R.AMFNDNSEVRR.R
	Proteins matching the same set of peptides:
	2::TGME49_261570 Mass: 31297 Score: 14 Matches: 3(0) Sequences: 3(0)
	ribosomal protein RPL7A (RPL7A)
62.	1::TGGT1_254090 Mass: 76720 Score: 14 Matches: 1(0) Sequences: 1(0)
	hypothetical protein
	Query	Observed	Mr(expt)	Mr(calc)	Delta	Miss	Score	Expect	Rank	Unique	Peptide
	1339	758.4380	757.4307	757.4082	0.0225	0	14	3.7	1	U	R.VAANVER.S
	Proteins matching the same set of peptides:
	2::TGME49_254090 Mass: 76766 Score: 14 Matches: 1(0) Sequences: 1(0)
	hypothetical protein
63.	1::TGGT1_323310 Mass: 36814 Score: 14 Matches: 2(0) Sequences: 2(0)
	hypothetical protein
	Query	Observed	Mr(expt)	Mr(calc)	Delta	Miss	Score	Expect	Rank	Unique	Peptide
	4326	1025.7840	1024.7767	1024.4839	0.2928	1	14	2.1	1	U	R.AWVHERGGGG.-
	8155	653.7900	1305.5654	1305.5693	-0.0039	0	3	34	10	U	R.DMQPLAACAADK.K
64.	1::TGGT1_280725 Mass: 66490 Score: 14 Matches: 3(0) Sequences: 3(0)
	hypothetical protein
	Query	Observed	Mr(expt)	Mr(calc)	Delta	Miss	Score	Expect	Rank	Unique	Peptide
	740	674.7390	673.7317	673.3646	0.3671	0	14	4.8	1	U	R.EPLSTK.S
	881	699.2850	698.2777	698.3460	-0.0683	0	0	55	9	U	R.VHSNSR.D
	1636	394.2390	786.4634	786.4096	0.0538	1	9	12	4	U	R.RNASPSR.E
	Proteins matching the same set of peptides:
	2::TGME49_280725 Mass: 66389 Score: 14 Matches: 3(0) Sequences: 3(0)
	hypothetical protein
65.	1::TGGT1_300350 Mass: 80797 Score: 14 Matches: 5(0) Sequences: 5(0)
	cysteine desulfurase/selenocysteine lyase family PLP dependent transferase superfamily protein
	Query	Observed	Mr(expt)	Mr(calc)	Delta	Miss	Score	Expect	Rank	Unique	Peptide
	982	714.7790	713.7717	713.4184	0.3533	0	7	9.4	1	U	R.KPAGSVR.V
	5194	553.2840	1104.5534	1104.5233	0.0301	0	6	20	3	U	R.AAGMAAAAEAQK.H
	5915	577.8140	1153.6134	1153.6469	-0.0334	0	0	45	8	U	K.IHHHVAALTR.H
	11666	641.1840	1920.5302	1920.8503	-0.3202	0	14	0.8	1	U	R.AVFDDFAHNAYGNTHSR.N
	13131	768.8140	3071.2269	3071.6041	-0.3772	1	0	13	1	U	R.FEDGTLPFLAIIASLYGFRALEAIGMEK.I
66.	1::TGGT1_315080 Mass: 166809 Score: 14 Matches: 7(0) Sequences: 7(0)
	hypothetical protein
	Query	Observed	Mr(expt)	Mr(calc)	Delta	Miss	Score	Expect	Rank	Unique	Peptide
	1339	758.4380	757.4307	757.4334	-0.0027	0	14	4.1	2	U	R.VAAAEAVK.A
	1837	805.0010	803.9937	804.3726	-0.3789	1	8	6.6	1	U	K.NDESGRK.K
	5803	573.3010	1144.5874	1144.5472	0.0402	1	7	17	2	U	R.LEEEAQDRR.Q
	7184	620.2520	1238.4894	1238.7823	-0.2928	1	2	31	1	U	K.RAALLLGLGSLR.A
	8594	668.6890	1335.3634	1335.6969	-0.3334	1	1	33	1	U	K.SQTMLLASKWR.R
	11023	779.8340	1557.6534	1557.8297	-0.1762	1	3	23	2	U	R.NCAIVSRVAAAEAVK.A
	11553	919.9740	1837.9334	1837.8781	0.0554	1	2	23	1	U	R.MSPSALSYSRSPFHAGK.T
67.	1::TGGT1_249000 Mass: 78121 Score: 14 Matches: 2(0) Sequences: 2(0)
	regulator of chromosome condensation (RCC1) repeat-containing protein
	Query	Observed	Mr(expt)	Mr(calc)	Delta	Miss	Score	Expect	Rank	Unique	Peptide
	1339	758.4380	757.4307	757.4082	0.0225	0	14	4.1	2	U	K.VAASTPGR.L
	7645	637.8790	1273.7434	1273.7255	0.0180	1	4	25	1	U	M.RSAAAIFASRPK.G
	Proteins matching the same set of peptides:
	2::TGME49_249000 Mass: 78104 Score: 14 Matches: 2(0) Sequences: 2(0)
	regulator of chromosome condensation (RCC1) repeat-containing protein
68.	2::TGME49_248150 Score: 14 Matches: 2(0) Sequences: 2(0)
	hypothetical protein
	Query	Observed	Mr(expt)	Mr(calc)	Delta	Miss	Score	Expect	Rank	Unique	Peptide
	1339	758.4380	757.4307	757.4082	0.0225	0	14	4.1	2	U	R.VAASPSAR.L
	11148	543.3120	1626.9142	1626.8036	0.1106	1	2	31	4	U	R.FDVERSMLASVTTR.G
69.	1::TGGT1_246920 Mass: 53165 Score: 14 Matches: 3(0) Sequences: 2(0)
	glutathione reductase
	Query	Observed	Mr(expt)	Mr(calc)	Delta	Miss	Score	Expect	Rank	Unique	Peptide
	2882	890.3590	889.3517	889.4803	-0.1286	1	14	4.4	1	U	M.AAKMAAATR.R 2884
	14540	869.6270	3474.4789	3474.6799	-0.2011	1	2	6.8	1	U	K.LDSACVPTVVFSHPPAACVGLTEAEAKATYGEK.D
	Proteins matching the same set of peptides:
	2::TGME49_246920 Mass: 53188 Score: 14 Matches: 3(0) Sequences: 2(0)
	glutathione reductase
70.	1::TGGT1_211310 Mass: 307651 Score: 13 Matches: 6(0) Sequences: 5(0)
	hypothetical protein
	Query	Observed	Mr(expt)	Mr(calc)	Delta	Miss	Score	Expect	Rank	Unique	Peptide
	169	544.1640	543.1567	543.3241	-0.1674	1	2	34	8	U	K.GVGRR.E
	3340	931.1270	930.1197	930.4995	-0.3798	1	13	3.4	1	U	R.ARNGASSLR.V
	9427	465.1270	1392.3592	1392.6647	-0.3055	0	3	24	6	U	R.ARPHGNGVEDWR.K 9430
	10897	759.2790	1516.5434	1516.8249	-0.2815	1	1	44	8	U	R.DIPALFETLGSAKR.I
	15752	1046.9390	4183.7269	4183.9756	-0.2487	1	1	5.3	2	U	K.SAPLVEPYSPGDRPSPAALRAESSLGEPHMFSAETETER.K
	Proteins matching the same set of peptides:
	2::TGME49_211310 Mass: 307632 Score: 13 Matches: 6(0) Sequences: 5(0)
	hypothetical protein
Mascot: http://www.matrixscience.com/

## Sheet: Exp1_cxxa
Enzyme : Trypsin
Mass values : Monoisotopic
Protein Mass : Unrestricted
Peptide Mass Tolerance : ± 0.4 Da
Fragment Mass Tolerance: ± 0.4 Da
Max Missed Cleavages : 1
Instrument type : ESI-TRAP
Number of queries : 5000
Protein hits :	TGME49_278990	phosphate carrier, putative
	TGME49_249900	adenine nucleotide translocator, putative
	TGME49_308090	rhoptry protein ROP5 (ROP5)
	TGME49_233460	SAG-related sequence SRS29B (SAG1)
	TGME49_204400	ATPase synthase subunit alpha, putative
	TGME49_249850	GAP40 protein (GAP40)
	TGME49_314900	LisH protein
	TGME49_248880	GTPase RAB7 (RAB7)
	TGME49_266060	ribosomal protein RPSA (RPSA)
	TGME49_289690	glyceraldehyde-3-phosphate dehydrogenase GAPDH1 (GAPDH1)
	TGME49_268850	enolase 2
	TGME49_289680	Ras-related protein Rab11
	TGME49_207460	Rab5B protein
	TGME49_258130	Rab1 protein
	TGME49_311720	chaperonin protein BiP
	TGME49_248160	hypothetical protein
	TGME49_232350	lactate dehydrogenase LDH1 (LDH1)
	TGME49_237480	BRCA1 C Terminus (BRCT) domain-containing protein
	TGME49_251630	slc30a2 protein
	TGME49_311470	rhoptry neck protein RON5 (RON5)
	TGME49_220100	phosphoribosylpyrophosphate synthetase
	TGME49_226320	hypothetical protein
	TGME49_224210	hypothetical protein
	TGME49_257680	myosin light chain MLC1
	TGME49_290880	DnaJ domain-containing protein
	TGME49_285780	hypothetical protein
	TGME49_261950	ATP synthase beta subunit ATP-B (ATPB)
	TGME49_227400	hypothetical protein
	TGME49_235920	dynein, axonemal, heavy chain 2 family protein
	TGME49_248290	WD domain, G-beta repeat-containing protein
	TGME49_295070	helicase associated domain (ha2) protein
	TGME49_295340	UV excision repair protein Rad23 protein
	TGME49_209030	actin ACT1 (ACT1)
Select Summary Report
	Protein Family Summary		Help
	Peptide Summary
	Select Summary (protein hits)
	Select Summary (unassigned)
	Export Search Results
	Significance threshold p< 0.05	Max. number of hits AUTO
	Standard scoring MudPIT scoring	Ions score or expect cut-off 0	Show sub-sets 0
	Show pop-ups Suppress pop-ups		Require bold red
All queries Unassigned Below homology threshold Below identity threshold
1.	TGME49_278990 Mass: 53856 Score: 179 Matches: 7(4) Sequences: 5(2) emPAI: 0.20
	phosphate carrier, putative
	Query	Observed	Mr(expt)	Mr(calc)	Delta	Miss	Score	Expect	Rank	Unique	Peptide
	608	513.7510	1025.4874	1025.5328	-0.0453	1	4	13	1	U	K.YKGLVSGMR.T
	1671	586.7750	1171.5354	1171.6197	-0.0842	0	80	4.1e-07	1	U	R.TVVAEEGAAGLR.L 1670 1672
	896	532.2660	1593.7762	1593.7167	0.0595	1	2	44	2	U	K.GKSFGTMINEMGYK.N
	2217	611.6580	1831.9522	1831.8622	0.0900	0	2	34	8	U	R.IPEISLDPCDSSLSSGR.F
	4920	1004.4530	2006.8914	2006.9772	-0.0857	0	66	5.9e-06	1	U	K.MQTSPAGTWPTSFSPALTK.M
2.	TGME49_249900 Mass: 35461 Score: 134 Matches: 11(3) Sequences: 6(2) emPAI: 0.31
	adenine nucleotide translocator, putative
	Query	Observed	Mr(expt)	Mr(calc)	Delta	Miss	Score	Expect	Rank	Unique	Peptide
	187	449.7800	897.5454	897.5284	0.0171	0	16	1.3	1	U	K.TIVAPIER.V
	2210	611.3120	1220.6094	1220.6401	-0.0307	0	79	5.6e-07	1	U	K.DFLAGGISAGVSK.T 2208 2211 2214
	2848	652.0420	1302.0694	1301.6728	0.3967	0	44	0.0013	1	U	R.VSAEQGVASLWR.G 2834
	3415	697.2190	1392.4234	1392.6667	-0.2433	1	2	22	4	U	K.KGNADSQLMNTAK.D
	3974	740.8800	1479.7454	1479.7187	0.0268	0	1	25	1	U	R.YFPTQAFNFAFK.D
	4073	758.3700	1514.7254	1514.8014	-0.0760	0	21	0.27	1	U	K.MLIQTQDSIPEIK.E
	4094	766.4080	1530.8014	1530.7963	0.0051	0	(13)	1.8	1	U	K.MLIQTQDSIPEIK.E
3.	TGME49_308090 Mass: 61292 Score: 132 Matches: 14(6) Sequences: 7(4) emPAI: 0.37
	rhoptry protein ROP5 (ROP5)
	Query	Observed	Mr(expt)	Mr(calc)	Delta	Miss	Score	Expect	Rank	Unique	Peptide
	37	410.2300	818.4454	818.5014	-0.0560	0	28	0.15	1	U	R.SVVFLVR.D
	1075	550.7930	1099.5714	1099.5509	0.0205	0	46	0.001	1	U	R.LLGESPEEAR.D 1072 1074 1077
	2816	651.3640	1300.7134	1300.6776	0.0359	0	32	0.032	1	U	R.GPASSVPVTYAPR.E 2812
	170	446.8720	1337.5942	1337.6688	-0.0746	0	(30)	0.073	1	U	R.TNDLASGTPHVAR.G 168 169
	3085	669.8140	1337.6134	1337.6688	-0.0553	0	49	0.00042	1	U	R.TNDLASGTPHVAR.G
	234	457.8260	1370.4562	1370.6790	-0.2228	1	15	2.1	1	U	R.LLGESPEEARDR.R
	4300	805.8850	1609.7554	1609.7948	-0.0393	0	48	0.00042	1	U	R.VPASSTTTSASEGIFR.R
	3443	701.3400	2100.9982	2101.0301	-0.0319	0	3	20	1	U	R.GTADGAGVADETHQGPRPPLR.K
4.	TGME49_233460 Mass: 35508 Score: 82 Matches: 8(5) Sequences: 5(4) emPAI: 0.72
	SAG-related sequence SRS29B (SAG1)
	Query	Observed	Mr(expt)	Mr(calc)	Delta	Miss	Score	Expect	Rank	Unique	Peptide
	21	400.2680	798.5214	798.4851	0.0364	0	13	2.7	1	U	K.LTVPIEK.F
	328	474.2520	946.4894	946.5488	-0.0593	1	34	0.028	2	U	K.SFKDILPK.L
	2862	652.7280	1303.4414	1303.6442	-0.2028	0	42	0.0029	1	U	K.SVIIGCTGGSPEK.H 2860
	4228	782.8770	1563.7394	1563.7637	-0.0242	0	31	0.024	1	U	K.LSAEGPTTMTLVCGK.D
	4259	790.9080	1579.8014	1579.7586	0.0429	0	(17)	0.53	1	U	K.LSAEGPTTMTLVCGK.D
	4349	815.9000	1629.7854	1629.8362	-0.0508	0	43	0.0013	1	U	K.TALTEPPTLAYSPNR.Q 4350
5.	TGME49_204400 Mass: 62564 Score: 59 Matches: 8(2) Sequences: 7(2) emPAI: 0.17
	ATPase synthase subunit alpha, putative
	Query	Observed	Mr(expt)	Mr(calc)	Delta	Miss	Score	Expect	Rank	Unique	Peptide
	8	385.2630	768.5114	768.3476	0.1638	0	7	11	3	U	R.QYSPMK.N
	424	486.7900	971.5654	971.5400	0.0254	0	16	1.4	2	U	R.VVSVGDGIAR.L
	737	522.8510	1043.6874	1043.5836	0.1039	1	13	2.8	3	U	R.RAVSVAASGAR.A
	2393	621.8410	1241.6674	1241.6979	-0.0305	0	29	0.05	1	U	K.TAVAVDAIINQK.E
	2873	653.3640	1304.7134	1304.7816	-0.0682	0	46	0.0011	1	U	R.IVDVPIGPGLLGR.V 2875
	4413	831.8930	1661.7714	1661.8373	-0.0658	1	2	19	8	U	R.IAGWKTQTSTEEVGR.V
	4519	860.0080	1718.0014	1717.9223	0.0791	1	1	26	10	U	R.AVSVAASGARAFASGLGAR.A
6.	TGME49_249850 Mass: 43624 Score: 47 Matches: 3(2) Sequences: 1(1) emPAI: 0.12
	GAP40 protein (GAP40)
	Query	Observed	Mr(expt)	Mr(calc)	Delta	Miss	Score	Expect	Rank	Unique	Peptide
	714	521.2720	1040.5294	1040.5767	-0.0473	0	42	0.0038	1	U	R.LPTWQQIR.R 710 716
7.	TGME49_314900 Mass: 49014 Score: 47 Matches: 1(1) Sequences: 1(1) emPAI: 0.10
	LisH protein
	Query	Observed	Mr(expt)	Mr(calc)	Delta	Miss	Score	Expect	Rank	Unique	Peptide
	328	474.2520	946.4894	946.5236	-0.0342	0	47	0.0017	1	U	R.QHPDLLPK.L
8.	TGME49_248880 Mass: 48424 Score: 45 Matches: 6(2) Sequences: 3(2) emPAI: 0.22
	GTPase RAB7 (RAB7)
	Query	Observed	Mr(expt)	Mr(calc)	Delta	Miss	Score	Expect	Rank	Unique	Peptide
	649	518.7840	1035.5534	1035.5601	-0.0066	0	36	0.0095	1	U	K.ATIGADFLTK.D 645
	854	529.3760	1056.7374	1056.6179	0.1195	0	34	0.022	1	U	K.VIILGDSGVGK.T 851 853
	3139	672.9550	2015.8432	2016.0640	-0.2208	1	1	41	6	U	K.GNSAEALVSLFAISEKAPGR.S
9.	TGME49_266060 Mass: 31720 Score: 43 Matches: 2(1) Sequences: 2(1) emPAI: 0.16
	ribosomal protein RPSA (RPSA)
	Query	Observed	Mr(expt)	Mr(calc)	Delta	Miss	Score	Expect	Rank	Unique	Peptide
	284	463.7660	925.5174	925.5597	-0.0422	0	43	0.0017	1	U	R.LLIVTDPR.T
	1085	552.3140	1102.6134	1102.5870	0.0265	0	19	0.85	2	U	K.LSLQEDSIAK.M
10.	TGME49_289690 Mass: 53989 Score: 34 Matches: 2(1) Sequences: 1(1) emPAI: 0.09
	glyceraldehyde-3-phosphate dehydrogenase GAPDH1 (GAPDH1)
	Query	Observed	Mr(expt)	Mr(calc)	Delta	Miss	Score	Expect	Rank	Unique	Peptide
	3184	678.8640	1355.7134	1355.7409	-0.0274	0	31	0.029	1	U	R.SAGVNIIPASTGAAK.A 3182
11.	TGME49_268850 Mass: 52765 Score: 34 Matches: 4(1) Sequences: 3(1) emPAI: 0.10
	enolase 2
	Query	Observed	Mr(expt)	Mr(calc)	Delta	Miss	Score	Expect	Rank	Unique	Peptide
	2527	632.2830	1262.5514	1262.6507	-0.0992	0	32	0.029	1	U	K.YIATLAGNPTDK.M
	4363	820.4390	1638.8634	1638.8941	-0.0307	0	7	6	1	U	K.VQIVGDDLLVTNPTR.I
	4696	902.9520	1803.8894	1803.9366	-0.0472	0	22	0.14	1	U	R.AAVPSGASTGIYEALELR.D 4695
12.	TGME49_289680 Mass: 25095 Score: 34 Matches: 4(1) Sequences: 2(1) emPAI: 0.21
	Ras-related protein Rab11
	Query	Observed	Mr(expt)	Mr(calc)	Delta	Miss	Score	Expect	Rank	Unique	Peptide
	854	529.3760	1056.7374	1056.6179	0.1195	0	34	0.022	1	U	K.IVLIGDSGVGK.S 851 853
	4503	849.9270	1697.8394	1697.8333	0.0062	1	2	16	5	U	K.KQIEDNPQSTTQPGR.G
13.	TGME49_207460 Mass: 25060 Score: 34 Matches: 3(1) Sequences: 1(1) emPAI: 0.21
	Rab5B protein
	Query	Observed	Mr(expt)	Mr(calc)	Delta	Miss	Score	Expect	Rank	Unique	Peptide
	854	529.3760	1056.7374	1056.6179	0.1195	0	34	0.022	1	U	K.IVLLGDSGVGK.S 851 853
14.	TGME49_258130 Mass: 24142 Score: 34 Matches: 3(1) Sequences: 1(1) emPAI: 0.22
	Rab1 protein
	Query	Observed	Mr(expt)	Mr(calc)	Delta	Miss	Score	Expect	Rank	Unique	Peptide
	854	529.3760	1056.7374	1056.6179	0.1195	0	34	0.022	1	U	K.LVLIGDSGVGK.S 851 853
15.	TGME49_311720 Mass: 73379 Score: 31 Matches: 4(1) Sequences: 2(1) emPAI: 0.07
	chaperonin protein BiP
	Query	Observed	Mr(expt)	Mr(calc)	Delta	Miss	Score	Expect	Rank	Unique	Peptide
	467	493.7960	985.5774	985.5080	0.0695	0	2	34	9	U	R.LTPEEIER.M
	1654	585.3030	1168.5914	1168.6564	-0.0650	0	31	0.043	1	U	K.DAGAIAGLNVIR.I 1650 1652
16.	TGME49_248160 Mass: 123710 Score: 30 Matches: 6(0) Sequences: 1(0)
	hypothetical protein
	Query	Observed	Mr(expt)	Mr(calc)	Delta	Miss	Score	Expect	Rank	Unique	Peptide
	59	421.7530	841.4914	841.5022	-0.0107	0	30	0.056	1	U	R.VASLTVPR.L 56 57 58 60 61
17.	TGME49_232350 Mass: 36095 Score: 28 Matches: 7(0) Sequences: 3(0)
	lactate dehydrogenase LDH1 (LDH1)
	Query	Observed	Mr(expt)	Mr(calc)	Delta	Miss	Score	Expect	Rank	Unique	Peptide
	766	524.2490	1046.4834	1046.5396	-0.0562	0	10	6.5	1	U	R.NDLLPFNSK.I
	1103	554.2970	1106.5794	1106.5278	0.0517	0	28	0.091	1	U	K.SVDDVMALNK.A 1097 1101 1108
	1708	589.3450	1176.6754	1176.6139	0.0616	0	16	1.4	1	U	R.YVADALSVSPR.D 1697
18.	TGME49_237480 Mass: 221691 Score: 28 Matches: 27(1) Sequences: 2(1) emPAI: 0.02
	BRCA1 C Terminus (BRCT) domain-containing protein
	Query	Observed	Mr(expt)	Mr(calc)	Delta	Miss	Score	Expect	Rank	Unique	Peptide
	2578	634.3120	1266.6094	1266.5728	0.0367	0	30	0.046	1	U	R.SSLDAAEFNEGK.R 2560 2561 2562 2563 2564 2565 2566 2567 2568 2569 2570 2571 2572 2573 2574 2575 2576 2577 2579 2580 2582 2583 2584 2587 2588
	2644	640.2830	1278.5514	1278.6251	-0.0737	0	3	24	2	U	K.MHQQLHNSLR.Q
19.	TGME49_251630 Mass: 101377 Score: 27 Matches: 4(0) Sequences: 2(0)
	slc30a2 protein
	Query	Observed	Mr(expt)	Mr(calc)	Delta	Miss	Score	Expect	Rank	Unique	Peptide
	1291	566.3130	1130.6114	1130.5138	0.0976	0	10	5.8	10	U	R.LAETHSACSR.G
	2485	627.8040	1253.5934	1253.5306	0.0628	0	27	0.061	1	U	R.SNSSSMQTAEGR.V 2484 2486
20.	TGME49_311470 Mass: 188262 Score: 25 Matches: 6(0) Sequences: 6(0)
	rhoptry neck protein RON5 (RON5)
	Query	Observed	Mr(expt)	Mr(calc)	Delta	Miss	Score	Expect	Rank	Unique	Peptide
	7	385.1580	768.3014	768.4857	-0.1843	1	0	50	10	U	R.APKVNLK.A
	1704	589.2620	1176.5094	1176.5784	-0.0689	0	0	54	7	U	R.LVGWMDVMAR.T
	1796	592.2840	1182.5534	1182.5881	-0.0346	0	3	24	9	U	R.ATGESTTFTIR.G
	2138	606.3160	1210.6174	1210.5764	0.0410	1	5	16	1	U	R.NAAMGFKNSQK.L
	4361	819.9700	1637.9254	1637.8083	0.1172	0	25	0.1	1	U	K.LNESMNASAIGAVFAK.L
	2545	633.3030	1896.8872	1896.8539	0.0333	1	2	29	1	U	K.SKFFDMYLHQSGFMK.L
21.	TGME49_220100 Mass: 61495 Score: 25 Matches: 2(0) Sequences: 2(0)
	phosphoribosylpyrophosphate synthetase
	Query	Observed	Mr(expt)	Mr(calc)	Delta	Miss	Score	Expect	Rank	Unique	Peptide
	494	499.8210	997.6274	997.5556	0.0718	0	18	0.94	1	U	R.VPISAADVAR.M
	4536	864.9080	1727.8014	1727.9193	-0.1178	0	25	0.089	1	U	R.IEASPLEEVVVTDSIK.A
22.	TGME49_226320 Mass: 73847 Score: 24 Matches: 7(0) Sequences: 1(0)
	hypothetical protein
	Query	Observed	Mr(expt)	Mr(calc)	Delta	Miss	Score	Expect	Rank	Unique	Peptide
	1196	559.2420	1116.4694	1116.5564	-0.0869	0	24	0.24	1	U	M.YASALPPGEGR.A 1193 1194 1197 1198 1199 1200
23.	TGME49_224210 Mass: 151263 Score: 24 Matches: 5(0) Sequences: 4(0)
	hypothetical protein
	Query	Observed	Mr(expt)	Mr(calc)	Delta	Miss	Score	Expect	Rank	Unique	Peptide
	2591	634.7430	1267.4714	1267.6197	-0.1482	1	3	22	8	U	R.DFAANEQFAKK.K
	279	463.3140	1386.9202	1386.6561	0.2640	1	1	41	8	U	R.STLFARSSEMSR.V
	3565	709.9290	1417.8434	1417.6732	0.1703	1	0	39	3	U	R.SIAAQNMGEDRAR.E
	2256	613.6150	1837.8232	1837.9686	-0.1455	1	24	0.13	1	U	R.FSLHVESVHINTKAEK.T 2257
24.	TGME49_257680 Mass: 24393 Score: 24 Matches: 3(0) Sequences: 1(0)
	myosin light chain MLC1
	Query	Observed	Mr(expt)	Mr(calc)	Delta	Miss	Score	Expect	Rank	Unique	Peptide
	1352	567.4010	1132.7874	1132.5910	0.1964	0	(13)	3	1	U	K.VSTGDAMILAR.Q 1345
	1480	575.3500	1148.6854	1148.5860	0.0995	0	24	0.24	1	U	K.VSTGDAMILAR.Q
25.	TGME49_290880 Mass: 109904 Score: 23 Matches: 2(0) Sequences: 2(0)
	DnaJ domain-containing protein
	Query	Observed	Mr(expt)	Mr(calc)	Delta	Miss	Score	Expect	Rank	Unique	Peptide
	4723	906.4710	1810.9274	1810.7210	0.2064	1	0	29	5	U	R.SGACDRSEDCANSGTPK.G
	2202	610.9410	1829.8012	1829.7776	0.0236	1	23	0.28	1	U	R.REAPLGDGDSADDGEGGGR.T
26.	TGME49_285780 Mass: 315142 Score: 22 Matches: 11(0) Sequences: 7(0)
	hypothetical protein
	Query	Observed	Mr(expt)	Mr(calc)	Delta	Miss	Score	Expect	Rank	Unique	Peptide
	137	435.8350	869.6554	869.4719	0.1836	1	1	54	7	U	K.THLESRK.L
	1183	557.5910	1113.1674	1113.5639	-0.3964	1	0	35	3	U	R.QAQAAAQRDR.E
	1323	566.7430	1131.4714	1131.5632	-0.0918	1	11	4.5	3	U	K.AGGGTTEREVR.D
	3087	669.8410	1337.6674	1337.5630	0.1045	1	9	3.6	5	U	R.ADNDSASSEMRR.D 3090 3091
	1020	545.3600	1633.0582	1632.8042	0.2540	1	4	28	1	U	K.EMIRWLQSQETGR.L 1018
	4477	844.0340	1686.0534	1685.8849	0.1686	1	22	0.21	1	U	R.ASWTLRGLQEQLER.D
	3934	737.7980	2210.3722	2210.0676	0.3046	1	2	29	4	U	R.LSEGRPAAGGADVGPDASGNREK.A 3933
27.	TGME49_261950 Mass: 60107 Score: 21 Matches: 5(0) Sequences: 5(0)
	ATP synthase beta subunit ATP-B (ATPB)
	Query	Observed	Mr(expt)	Mr(calc)	Delta	Miss	Score	Expect	Rank	Unique	Peptide
	967	538.3150	1074.6154	1074.5961	0.0193	0	12	3.8	1	U	R.FVELPETIK.S
	2773	646.8280	1291.6414	1291.6442	-0.0027	0	21	0.26	1	U	R.TIAMDATEGLVR.G
	180	448.5550	1342.6432	1342.6405	0.0027	1	3	25	4	U	K.LEDGKFDFTGSK.A
	361	479.2980	1434.8722	1434.7467	0.1255	0	4	24	2	U	R.FTQAGSEVSALLGR.I
	860	530.6290	1588.8652	1588.7668	0.0984	0	2	38	3	U	K.AALVYGQMNEPPGAR.A
28.	TGME49_227400 Mass: 86263 Score: 21 Matches: 5(0) Sequences: 1(0)
	hypothetical protein
	Query	Observed	Mr(expt)	Mr(calc)	Delta	Miss	Score	Expect	Rank	Unique	Peptide
	213	454.1540	1359.4402	1359.6994	-0.2592	0	21	0.56	1	U	R.TEAALLQTETQR.K 211 212 214 215
29.	TGME49_235920 Mass: 518022 Score: 18 Matches: 5(0) Sequences: 4(0)
	dynein, axonemal, heavy chain 2 family protein
	Query	Observed	Mr(expt)	Mr(calc)	Delta	Miss	Score	Expect	Rank	Unique	Peptide
	716	521.3010	1040.5874	1040.4961	0.0914	1	0	54	4	U	K.ERVEFMSK.W
	2401	622.3650	1242.7154	1242.5658	0.1496	0	4	18	1	U	K.TMAAVMTVMEK.T
	958	537.7220	1610.1442	1609.7514	0.3928	0	0	55	5	U	K.SMAADIEMLMQAVGK.Q
	4567	875.8730	1749.7314	1749.9964	-0.2649	0	18	0.43	1	U	K.LITDMPIIHFKPVAR.R 4569
30.	TGME49_248290 Mass: 362068 Score: 18 Matches: 10(0) Sequences: 9(0)
	WD domain, G-beta repeat-containing protein
	Query	Observed	Mr(expt)	Mr(calc)	Delta	Miss	Score	Expect	Rank	Unique	Peptide
	965	538.2920	1074.5694	1074.5054	0.0641	1	2	40	8	U	R.DGDLRGSEAR.R
	1102	554.2860	1106.5574	1106.4597	0.0977	0	3	26	1	U	K.DAACQCVAGR.R
	3130	672.3970	1342.7794	1342.6153	0.1641	0	5	13	3	U	R.EVDAGAEPVDWR.L 3126
	3431	697.7640	1393.5134	1393.6871	-0.1737	1	8	6.8	3	U	K.QASSGEAGKMSVVK.K
	4122	769.8230	1537.6314	1537.7637	-0.1323	1	1	29	8	U	R.GKHVASSASSSFFAR.G
	753	523.6260	1567.8562	1567.7842	0.0720	1	18	1	1	U	R.RTSLSLSLYEDER.R
	1111	554.5680	1660.6822	1660.8090	-0.1268	1	4	13	2	U	R.ALLCGKSSEDAAPSQK.R
	1413	571.3600	1711.0582	1710.9668	0.0913	1	0	44	5	U	R.IVRFAPDLLVEGSAPK.G
	2780	647.2990	1938.8752	1938.9833	-0.1081	1	9	5.7	1	U	R.RSLAASEDSSFLLMLQR.Q
31.	TGME49_295070 Mass: 176742 Score: 17 Matches: 7(0) Sequences: 4(0)
	helicase associated domain (ha2) protein
	Query	Observed	Mr(expt)	Mr(calc)	Delta	Miss	Score	Expect	Rank	Unique	Peptide
	1879	597.2630	1192.5114	1192.6492	-0.1377	0	22	0.32	1	U	K.NGFLLPEYIK.L 1876
	126	433.1500	1296.4282	1296.6898	-0.2617	1	17	1.2	1	U	R.GDLTGGRGQAPLR.S 125 128
	3525	705.8770	1409.7394	1409.5907	0.1488	0	2	18	9	U	K.GSLSGDTGDTGDSGGK.G
	4251	789.4710	1576.9274	1576.8395	0.0879	1	8	5.8	1	U	K.FMTDGVLLREIQR.D
32.	TGME49_295340 Mass: 39829 Score: 16 Matches: 1(0) Sequences: 1(0)
	UV excision repair protein Rad23 protein
	Query	Observed	Mr(expt)	Mr(calc)	Delta	Miss	Score	Expect	Rank	Unique	Peptide
	23	403.3140	804.6134	804.4779	0.1355	0	16	1.9	1	U	R.LVVMVTK.A
33.	TGME49_209030 Mass: 42166 Score: 15 Matches: 5(0) Sequences: 4(0)
	actin ACT1 (ACT1)
	Query	Observed	Mr(expt)	Mr(calc)	Delta	Miss	Score	Expect	Rank	Unique	Peptide
	755	523.7530	1045.4914	1045.4460	0.0454	0	3	24	6	U	R.DLTEYMMK.I
	1420	571.8140	1141.6134	1141.6859	-0.0725	0	15	1.2	1	U	R.AVFPSIVGKPK.N
	4422	831.9440	1661.8734	1661.8195	0.0539	1	2	19	2	U	K.EAAGVHRTTFDSIMK.C
	2849	652.1030	1953.2872	1953.0571	0.2301	0	14	0.87	1	U	R.VAPEEHPVLLTEAPLNPK.A 2847
Mascot: http://www.matrixscience.com/

## Sheet: Exp2_cxxa
Enzyme : Trypsin
Mass values : Monoisotopic
Protein Mass : Unrestricted
Peptide Mass Tolerance : ± 0.4 Da
Fragment Mass Tolerance: ± 0.4 Da
Max Missed Cleavages : 1
Instrument type : ESI-TRAP
Number of queries : 5000
Protein hits :	TGME49_308090	rhoptry protein ROP5 (ROP5)
	TGME49_278990	phosphate carrier, putative
	TGME49_249900	adenine nucleotide translocator, putative
	TGME49_311720	chaperonin protein BiP
	TGME49_233460	SAG-related sequence SRS29B (SAG1)
	TGME49_203310	dense granule protein GRA7 (GRA7)
	TGME49_249850	GAP40 protein (GAP40)
	TGME49_212880	surface antigen repeat-containing protein
	TGME49_226430	reticulon protein
	TGME49_222120	hypothetical protein
	TGME49_305990	hypothetical protein
	TGME49_292320	hypothetical protein
	TGME49_261022	dynein heavy chain family protein
	TGME49_318190	phosphoglycerate mutase family protein
	TGME49_226320	hypothetical protein
	TGME49_223710	tetratricopeptide repeat-containing protein
	TGME49_262660	hypothetical protein
	TGME49_257040	TB2/DP1, HVA22 family protein
	TGME49_216180	hypothetical protein
	TGME49_204400	ATPase synthase subunit alpha, putative
	TGME49_285250	hypothetical protein
	TGME49_237480	BRCA1 C Terminus (BRCT) domain-containing protein
	TGME49_232080	hypothetical protein
	TGME49_277550	UvrD/REP helicase domain-containing protein
	TGME49_207040	hypothetical protein
	TGME49_286450	dense granule protein GRA5 (GRA5)
	TGME49_258450	hypothetical protein
	TGME49_238950	fatty acyl-CoA desaturase, putative
	TGME49_209820	syntaxin protein
	TGME49_306020	hypothetical protein
	TGME49_299110	cleft lip and palate transmembrane protein 1 (clptm1) protein
	TGME49_204100	eIF2 kinase IF2K-C
Select Summary Report
	Protein Family Summary		Help
	Peptide Summary
	Select Summary (protein hits)
	Select Summary (unassigned)
	Export Search Results
	Significance threshold p< 0.05	Max. number of hits AUTO
	Standard scoring MudPIT scoring	Ions score or expect cut-off 0	Show sub-sets 0
	Show pop-ups Suppress pop-ups		Require bold red
All queries Unassigned Below homology threshold Below identity threshold
1.	TGME49_308090 Mass: 61292 Score: 469 Matches: 54(22) Sequences: 16(11) emPAI: 1.39
	rhoptry protein ROP5 (ROP5)
	Query	Observed	Mr(expt)	Mr(calc)	Delta	Miss	Score	Expect	Rank	Unique	Peptide
	4	363.7260	725.4374	725.4436	-0.0061	0	31	0.041	1	U	K.LVEPLR.V 2 3
	31	394.7200	787.4254	787.4341	-0.0086	0	37	0.014	1	U	R.WLSGLGR.R 30 32
	57	406.1410	810.2674	810.4024	-0.1350	0	31	0.041	1	U	R.FLNFDR.R 58 59
	64	410.0950	818.1754	818.5014	-0.3260	0	44	0.0032	1	U	R.SVVFLVR.D 65 66
	476	484.2810	966.5474	966.5035	0.0439	1	21	0.43	2	U	R.FLNFDRR.R
	1	362.8820	1085.6242	1085.5618	0.0624	0	(29)	0.052	1	U	R.LHEATFAAAR.L
	1042	543.8760	1085.7374	1085.5618	0.1757	0	50	0.00048	1	U	R.LHEATFAAAR.L 1040 1041
	1111	550.8060	1099.5974	1099.5509	0.0465	0	42	0.0026	1	U	R.LLGESPEEAR.D 1106 1107 1108 1109 1110 1112
	1208	556.2110	1110.4074	1110.5128	-0.1053	0	31	0.036	1	U	K.VFTMGAENSR.S 1209 1211 1213
	2938	651.3380	1300.6614	1300.6776	-0.0161	0	55	0.00015	1	U	R.GPASSVPVTYAPR.E 2936 2937 2939
	3187	667.8450	1333.6754	1333.6878	-0.0123	1	18	0.49	1	U	R.DVERLEDFALK.V 3186
	246	446.8610	1337.5612	1337.6688	-0.1076	0	(35)	0.024	1	U	R.TNDLASGTPHVAR.G 247 248 249
	3213	669.8600	1337.7054	1337.6688	0.0367	0	45	0.00098	1	U	R.TNDLASGTPHVAR.G 3215 3216
	3393	686.3450	1370.6754	1370.6790	-0.0035	1	(2)	29	8	U	R.LLGESPEEARDR.R
	305	457.9410	1370.8012	1370.6790	0.1222	1	14	2.2	1	U	R.LLGESPEEARDR.R 304
	4282	805.9390	1609.8634	1609.7948	0.0687	0	99	3.5e-09	1	U	R.VPASSTTTSASEGIFR.R 4279 4280 4281
	4588	884.0090	1766.0034	1765.8959	0.1076	1	(3)	16	10	U	R.VPASSTTTSASEGIFRR.L
	1903	589.6780	1766.0122	1765.8959	0.1163	1	17	1	1	U	R.VPASSTTTSASEGIFRR.L
	3553	701.3450	2101.0132	2101.0301	-0.0169	0	40	0.0046	1	U	R.GTADGAGVADETHQGPRPPLR.K 3549 3557
	4062	758.3140	2271.9202	2272.1059	-0.1857	0	5	12	1	U	R.QRPLLDPSFHGLEAGDSFMR.D
2.	TGME49_278990 Mass: 53856 Score: 222 Matches: 6(6) Sequences: 2(2) emPAI: 0.20
	phosphate carrier, putative
	Query	Observed	Mr(expt)	Mr(calc)	Delta	Miss	Score	Expect	Rank	Unique	Peptide
	1859	586.8180	1171.6214	1171.6197	0.0018	0	99	5.1e-09	1	U	R.TVVAEEGAAGLR.L 1858 1860 1861 1863
	3498	696.2470	1390.4794	1390.7398	-0.2603	0	36	0.011	1	U	K.FPFGSVVPLWSR.Q
3.	TGME49_249900 Mass: 35461 Score: 181 Matches: 16(9) Sequences: 8(6) emPAI: 1.27
	adenine nucleotide translocator, putative
	Query	Observed	Mr(expt)	Mr(calc)	Delta	Miss	Score	Expect	Rank	Unique	Peptide
	213	438.1910	874.3674	874.3169	0.0505	0	3	45	4	U	R.MMMMAGR.K
	232	443.6890	885.3634	885.4821	-0.1186	0	35	0.019	1	U	K.GAWANVLR.G
	269	449.8030	897.5914	897.5284	0.0631	0	26	0.15	1	U	K.TIVAPIER.V 266 267
	2342	611.3460	1220.6774	1220.6401	0.0373	0	55	0.00014	1	U	K.DFLAGGISAGVSK.T 2338
	2951	651.8350	1301.6554	1301.6728	-0.0173	0	55	0.0001	1	U	R.VSAEQGVASLWR.G 2945 2956
	4007	740.8520	1479.6894	1479.7187	-0.0292	0	30	0.028	1	U	R.YFPTQAFNFAFK.D
	4065	758.3910	1514.7674	1514.8014	-0.0340	0	46	0.0009	1	U	K.MLIQTQDSIPEIK.E 4064
	4093	766.3440	1530.6734	1530.7963	-0.1229	0	(11)	2.5	2	U	K.MLIQTQDSIPEIK.E
	4470	840.4590	1678.9034	1678.9294	-0.0260	1	33	0.018	1	U	R.GAGGALVLVFYDELKK.M 4466
4.	TGME49_311720 Mass: 73379 Score: 72 Matches: 6(3) Sequences: 4(1) emPAI: 0.07
	chaperonin protein BiP
	Query	Observed	Mr(expt)	Mr(calc)	Delta	Miss	Score	Expect	Rank	Unique	Peptide
	1755	579.8350	1157.6554	1157.5928	0.0626	0	13	2.3	1	U	K.QVLEDADLQK.S
	1839	585.2980	1168.5814	1168.6564	-0.0750	0	49	0.00055	1	U	K.DAGAIAGLNVIR.I 1838 1844
	675	514.9900	1541.9482	1541.6919	0.2563	1	1	29	3	U	R.MISEAEKFAEEDK.K
	3318	679.3840	2035.1302	2035.0990	0.0312	1	1	37	2	U	K.FEELNSDLFQKTLKPVK.Q
5.	TGME49_233460 Mass: 35508 Score: 56 Matches: 7(1) Sequences: 6(1) emPAI: 0.15
	SAG-related sequence SRS29B (SAG1)
	Query	Observed	Mr(expt)	Mr(calc)	Delta	Miss	Score	Expect	Rank	Unique	Peptide
	34	400.2030	798.3914	798.4851	-0.0936	0	30	0.062	1	U	K.LTVPIEK.F
	414	474.2750	946.5354	946.5488	-0.0133	1	29	0.093	1	U	K.SFKDILPK.L
	2974	652.7990	1303.5834	1303.6442	-0.0608	0	8	6.1	1	U	K.SVIIGCTGGSPEK.H
	4198	782.7830	1563.5514	1563.7637	-0.2122	0	8	6.3	2	U	K.LSAEGPTTMTLVCGK.D
	4352	815.8950	1629.7754	1629.8362	-0.0608	0	41	0.0018	1	U	K.TALTEPPTLAYSPNR.Q
	4718	922.0060	1841.9974	1841.9887	0.0087	0	26	0.06	1	U	K.STAAVILTPTENHFTLK.C
	2403	615.0330	1842.0772	1841.9887	0.0885	0	(8)	4.9	3	U	K.STAAVILTPTENHFTLK.C
6.	TGME49_203310 Mass: 25960 Score: 56 Matches: 6(2) Sequences: 3(1) emPAI: 0.20
	dense granule protein GRA7 (GRA7)
	Query	Observed	Mr(expt)	Mr(calc)	Delta	Miss	Score	Expect	Rank	Unique	Peptide
	531	493.7370	985.4594	985.5192	-0.0598	0	24	0.15	1	U	K.ASVESQLPR.R 533
	3222	670.3330	2007.9772	2007.8294	0.1478	0	10	4.3	1	U	R.SDAEVTDDNIYEEHTDR.K
	3701	713.9940	2138.9602	2138.9868	-0.0267	1	43	0.0018	1	U	R.REPLETEPDEQEEVHFR.K 3700 3702
7.	TGME49_249850 Mass: 43624 Score: 42 Matches: 3(2) Sequences: 2(1) emPAI: 0.12
	GAP40 protein (GAP40)
	Query	Observed	Mr(expt)	Mr(calc)	Delta	Miss	Score	Expect	Rank	Unique	Peptide
	35	400.6890	799.3634	799.4017	-0.0383	0	24	0.23	1	U	K.FAYFPR.V
	755	521.3100	1040.6054	1040.5767	0.0287	0	38	0.0078	1	U	R.LPTWQQIR.R 754
8.	TGME49_212880 Mass: 765033 Score: 41 Matches: 32(2) Sequences: 20(1) emPAI: 0.01
	surface antigen repeat-containing protein
	Query	Observed	Mr(expt)	Mr(calc)	Delta	Miss	Score	Expect	Rank	Unique	Peptide
	336	461.2960	920.5774	920.4386	0.1389	1	10	6.5	1	U	R.MGAKQSGDK.Q
	380	465.7460	929.4774	929.4930	-0.0155	1	19	0.63	8	U	R.KELEAANR.A 377 379 381
	10	370.9080	1109.7022	1109.4295	0.2727	0	1	24	2	U	R.ASGDEAEMER.G
	1557	566.8140	1131.6134	1131.5884	0.0251	1	4	20	4	U	K.TTLEEVERR.L
	1739	579.3080	1156.6014	1156.6564	-0.0550	1	19	0.67	2	U	K.KTLQAVIDNR.D 1740 1743 1744
	1814	583.2770	1164.5394	1164.5743	-0.0349	1	8	8.7	2	U	R.LEAMTRGMTR.Q 1818
	1816	583.2810	1164.5474	1164.5483	-0.0009	1	6	12	1	U	R.SSSSAVSRDGGR.E
	1858	586.7830	1171.5514	1171.5582	-0.0067	0	10	3.9	7	U	R.GGVSDEEARPR.D
	1880	588.3580	1174.7014	1174.5731	0.1284	1	4	24	10	U	R.EREVTEWAR.E
	62	406.9080	1217.7022	1217.6000	0.1022	1	2	30	10	U	R.LQRATEESER.Q
	2730	634.8760	1267.7374	1267.6156	0.1218	1	1	32	8	U	R.EIQHEAEREK.R 2724
	132	423.9200	1268.7382	1268.6738	0.0644	1	9	8.3	2	U	K.AFHEAQLARAR.E
	2956	651.9000	1301.7854	1301.6615	0.1239	0	35	0.015	2	U	R.ELEAEVASLWR.Q 2945 2951
	3315	679.3250	1356.6354	1356.5993	0.0362	1	5	14	2	U	K.WMEEREAHNR.L
	3348	680.8140	1359.6134	1359.6630	-0.0495	1	5	13	1	U	R.ETQAALGEEREK.G
	288	454.2200	1359.6382	1359.6630	-0.0248	1	(3)	36	4	U	R.ETQAALGEEREK.G
	3475	693.4190	1384.8234	1384.7925	0.0309	1	1	33	4	U	R.EEALLTLAEKLR.E
	363	465.1160	1392.3262	1392.6092	-0.2830	1	3	28	5	U	R.AEEECSQWKAR.M
	3512	697.1820	1392.3494	1392.6092	-0.2597	1	(3)	12	7	U	R.AEEECSQWKAR.M
	930	532.2890	1593.8452	1593.7383	0.1069	0	2	39	4	U	R.SSFSLSPSASPGNSNR.R
	4471	840.9230	1679.8314	1679.7750	0.0564	1	3	14	6	U	R.EAAARDTEADLEAYR.L
	2271	605.9260	1814.7562	1814.8945	-0.1383	1	0	45	2	U	R.ESLGRSCSAVTAELHAK.E
9.	TGME49_226430 Mass: 22290 Score: 39 Matches: 3(1) Sequences: 3(1) emPAI: 0.24
	reticulon protein
	Query	Observed	Mr(expt)	Mr(calc)	Delta	Miss	Score	Expect	Rank	Unique	Peptide
	16	379.2110	756.4074	756.4316	-0.0242	0	25	0.23	1	U	R.MVAAIPR.M
	443	478.8910	1433.6512	1433.7370	-0.0859	1	1	51	9	U	R.MVAAIPRMDSVTK.-
	4740	942.8930	1883.7714	1883.9993	-0.2278	0	32	0.016	1	U	R.VLDLAPSFGEGPVEIVSR.S
10.	TGME49_222120 Mass: 138548 Score: 36 Matches: 24(2) Sequences: 7(1) emPAI: 0.04
	hypothetical protein
	Query	Observed	Mr(expt)	Mr(calc)	Delta	Miss	Score	Expect	Rank	Unique	Peptide
	359	464.8450	927.6754	927.4410	0.2345	0	1	47	4	U	K.EETLSGHR.H
	831	525.8550	1049.6954	1049.4634	0.2321	0	9	8.3	5	U	R.MPETVCAAR.G 802 803 806 816 818 820 827 835
	1873	587.7980	1173.5814	1173.5738	0.0077	1	32	0.022	1	U	R.SSSPLDREGAR.E 1871 1872 1874 1875
	2883	646.3200	1290.6254	1290.6204	0.0050	0	1	40	9	U	K.AGEEFTASVPQR.K
	3002	654.9130	1307.8114	1307.6470	0.1645	1	2	27	7	U	R.ESSLLFRGEDR.R
	3306	678.9160	1355.8174	1355.5558	0.2617	0	4	18	3	U	R.SAASQCMQSSAGR.E 3310
	1167	554.9660	1661.8762	1661.6726	0.2035	0	4	16	1	U	R.EAVEGEMEEHEETK.G 1159 1162 1166 1168
11.	TGME49_305990 Mass: 19278 Score: 34 Matches: 1(1) Sequences: 1(1) emPAI: 0.28
	hypothetical protein
	Query	Observed	Mr(expt)	Mr(calc)	Delta	Miss	Score	Expect	Rank	Unique	Peptide
	476	484.2810	966.5474	966.4559	0.0915	0	34	0.023	1	U	R.GWSDFLSR.K
12.	TGME49_292320 Mass: 99287 Score: 33 Matches: 4(1) Sequences: 2(1) emPAI: 0.05
	hypothetical protein
	Query	Observed	Mr(expt)	Mr(calc)	Delta	Miss	Score	Expect	Rank	Unique	Peptide
	147	428.7680	855.5214	855.5178	0.0037	0	33	0.027	1	U	K.LSLASLPR.G 146 148
	695	517.2800	1032.5454	1032.4771	0.0684	1	7	14	7	U	R.TCERGASPR.S
13.	TGME49_261022 Mass: 449952 Score: 32 Matches: 15(1) Sequences: 13(1) emPAI: 0.01
	dynein heavy chain family protein
	Query	Observed	Mr(expt)	Mr(calc)	Delta	Miss	Score	Expect	Rank	Unique	Peptide
	496	487.2410	972.4674	972.5029	-0.0354	0	32	0.039	1	U	K.LELWEQR.M 497
	695	517.2800	1032.5454	1032.5273	0.0181	1	7	15	9	U	R.AKQEAVMEK.T 693
	1965	592.2500	1182.4854	1182.6145	-0.1291	1	2	27	10	U	K.NDLRFLYSR.A
	2203	603.6580	1205.3014	1205.6000	-0.2985	1	10	5.5	1	U	K.SSLSTREANNK.E
	2884	646.3260	1290.6374	1290.6568	-0.0194	0	1	37	3	U	R.DLNFATPATVSR.A
	3642	706.3760	1410.7374	1410.8082	-0.0707	0	7	8.9	2	U	K.GLEDQLLALAIQK.E
	511	489.1890	1464.5452	1464.6992	-0.1541	0	7	14	2	U	R.WILAGVAMLMAEE.-
	4118	769.8470	1537.6794	1537.8075	-0.1281	1	1	21	3	U	K.MPHPFDLPSIKTR.I
	1173	555.1800	1662.5182	1662.8875	-0.3694	1	1	37	10	U	K.TLLAVRHHIAEMEK.Q
	1674	573.6410	1717.9012	1717.7577	0.1435	0	1	43	6	U	R.GIHTATESMDQVEER.V
	2233	604.6300	1810.8682	1810.9802	-0.1121	1	2	23	2	U	R.TSGNDVFKVVVTHRPR.D
	2386	613.9950	1838.9632	1838.8945	0.0687	1	1	35	3	U	R.SRANDMAGPLVSSYISR.T
	4506	856.3000	2565.8782	2566.1575	-0.2794	1	8	4.3	1	U	R.MDMDDKPERWILAGVAMLMAEE.-
14.	TGME49_318190 Mass: 211741 Score: 30 Matches: 10(1) Sequences: 6(1) emPAI: 0.02
	phosphoglycerate mutase family protein
	Query	Observed	Mr(expt)	Mr(calc)	Delta	Miss	Score	Expect	Rank	Unique	Peptide
	1564	566.8240	1131.6334	1131.5706	0.0628	1	9	5.6	2	U	K.KETAAAMPSAR.R
	1842	585.3140	1168.6134	1168.6200	-0.0066	1	1	42	8	U	R.RDTDPLLSPR.A
	1860	586.8360	1171.6574	1171.6197	0.0378	0	30	0.038	2	U	R.SLSVEASGPIGR.R 1858 1859 1861 1863
	2495	619.3460	1236.6774	1236.5809	0.0966	0	5	15	9	U	K.ASADLGMGVWSK.E
	2886	646.3500	1290.6854	1290.5912	0.0942	1	8	7.9	7	U	R.ASSRASGADEGAGR.R
	3847	724.8820	1447.7494	1447.7163	0.0332	0	6	8.6	1	U	R.AMETAAMLSLPSAR.W
15.	TGME49_226320 Mass: 73847 Score: 28 Matches: 9(0) Sequences: 1(0)
	hypothetical protein
	Query	Observed	Mr(expt)	Mr(calc)	Delta	Miss	Score	Expect	Rank	Unique	Peptide
	1245	559.2550	1116.4954	1116.5564	-0.0609	0	28	0.088	1	U	M.YASALPPGEGR.A 1238 1239 1241 1242 1243 1244 1247 1249
16.	TGME49_223710 Mass: 110550 Score: 27 Matches: 12(0) Sequences: 5(0)
	tetratricopeptide repeat-containing protein
	Query	Observed	Mr(expt)	Mr(calc)	Delta	Miss	Score	Expect	Rank	Unique	Peptide
	1124	554.1990	1106.3834	1106.5720	-0.1885	1	29	0.065	1	U	K.QEAYELAKR.G 1126 1127 1130 1131 1132 1133 1138
	1744	579.3280	1156.6414	1156.5400	0.1014	1	7	10	10	U	R.ADKDYFEAAK.C
	785	524.6260	1570.8562	1570.7153	0.1409	1	1	55	6	U	K.ITDKMSMLEMQGR.L
	4352	815.8950	1629.7754	1629.7266	0.0489	0	2	15	4	U	R.TATLEDMPYVEMAK.E
	1734	579.0960	1734.2662	1734.0127	0.2535	1	1	16	2	U	K.LTPRLVPLLLHFCR.T
17.	TGME49_262660 Mass: 85916 Score: 27 Matches: 1(0) Sequences: 1(0)
	hypothetical protein
	Query	Observed	Mr(expt)	Mr(calc)	Delta	Miss	Score	Expect	Rank	Unique	Peptide
	3945	733.8210	1465.6274	1465.6483	-0.0208	0	27	0.071	1	U	K.TGCSMSGLFFGFR.C
18.	TGME49_257040 Mass: 24207 Score: 27 Matches: 1(0) Sequences: 1(0)
	TB2/DP1, HVA22 family protein
	Query	Observed	Mr(expt)	Mr(calc)	Delta	Miss	Score	Expect	Rank	Unique	Peptide
	3489	695.3270	1388.6394	1388.7299	-0.0905	0	27	0.095	1	U	K.LNAYPVVAQASEK.L
19.	TGME49_216180 Mass: 16601 Score: 26 Matches: 2(0) Sequences: 1(0)
	hypothetical protein
	Query	Observed	Mr(expt)	Mr(calc)	Delta	Miss	Score	Expect	Rank	Unique	Peptide
	559	498.3100	994.6054	994.5083	0.0971	0	26	0.14	1	U	K.TYVSDAIAR.M 558
20.	TGME49_204400 Mass: 62564 Score: 25 Matches: 4(0) Sequences: 3(0)
	ATPase synthase subunit alpha, putative
	Query	Observed	Mr(expt)	Mr(calc)	Delta	Miss	Score	Expect	Rank	Unique	Peptide
	492	486.6320	971.2494	971.5400	-0.2906	0	25	0.21	1	U	R.VVSVGDGIAR.L
	766	522.8770	1043.7394	1043.5836	0.1559	1	5	19	2	U	R.RAVSVAASGAR.A
	2023	596.7520	1191.4894	1191.7339	-0.2445	1	13	2.2	1	U	R.VELKAPGIIPR.K 2024
21.	TGME49_285250 Mass: 122230 Score: 24 Matches: 3(0) Sequences: 2(0)
	hypothetical protein
	Query	Observed	Mr(expt)	Mr(calc)	Delta	Miss	Score	Expect	Rank	Unique	Peptide
	2928	650.7190	1299.4234	1299.6055	-0.1821	0	24	0.18	1	U	R.EGALPGTGEDQAR.A
	3121	662.8270	1323.6394	1323.5976	0.0418	0	3	16	8	U	R.TSLDAMDTGEIR.R 3122
22.	TGME49_237480 Mass: 221691 Score: 23 Matches: 29(0) Sequences: 7(0)
	BRCA1 C Terminus (BRCT) domain-containing protein
	Query	Observed	Mr(expt)	Mr(calc)	Delta	Miss	Score	Expect	Rank	Unique	Peptide
	2690	634.2780	1266.5414	1266.5728	-0.0313	0	23	0.23	1	U	R.SSLDAAEFNEGK.R 2689 2692 2693 2695 2696 2697 2698 2699 2700 2701 2702 2703 2706 2709 2710 2711 2712 2713 2715 2716 2717 2718
	2776	640.2990	1278.5834	1278.6251	-0.0417	0	4	18	3	U	K.MHQQLHNSLR.Q
	417	474.7520	1421.2342	1420.8402	0.3940	0	1	46	1	U	K.QQLLLPLLAEQR.E
	418	475.1580	1422.4522	1422.6739	-0.2217	1	0	66	8	U	R.SSLDAAEFNEGKR.T
	4651	898.9390	1795.8634	1796.0044	-0.1409	0	11	2	1	U	R.VSTPATPATVVLSPLSTR.R
	4723	926.4390	1850.8634	1851.0115	-0.1480	1	4	10	2	U	R.SLTISVNWGIRLHAER.E
	2967	652.3770	1954.1092	1954.0748	0.0344	1	8	8.7	1	U	R.GKLLPASNFRPQELQTR.Q
23.	TGME49_232080 Mass: 1107245 Score: 21 Matches: 19(0) Sequences: 18(0)
	hypothetical protein
	Query	Observed	Mr(expt)	Mr(calc)	Delta	Miss	Score	Expect	Rank	Unique	Peptide
	33	395.2830	788.5514	788.3889	0.1625	1	11	6.2	7	U	K.GRSGGEAR.M
	54	404.6960	807.3774	807.3334	0.0441	0	21	0.32	1	U	R.NADWMR.G
	626	509.3140	1016.6134	1016.5073	0.1061	0	1	51	5	U	R.MSVSGGPGIGR.H
	662	513.6340	1025.2534	1025.5982	-0.3447	1	3	25	4	U	R.RSIPVALDR.E
	1315	565.9700	1129.9254	1129.5476	0.3779	0	4	18	1	U	R.RPTEAGGSEAR.T
	2160	601.7700	1201.5254	1201.5550	-0.0295	0	13	2.1	2	U	R.MWESPPNAVR.Y
	2686	633.8860	1265.7574	1265.6550	0.1024	1	6	12	1	U	R.FIELCVRSSR.F
	105	423.1890	1266.5452	1266.6424	-0.0973	1	4	29	2	U	K.SGVLGVMSARMK.Q
	2705	634.3140	1266.6134	1266.6424	-0.0290	1	(1)	36	6	U	K.SGVLGVMSARMK.Q
	2851	644.3800	1286.7454	1286.6149	0.1305	1	4	19	9	U	K.AGLSANGPCRER.N
	2968	652.4110	1302.8074	1302.7031	0.1044	0	1	37	6	U	R.TLESIAAATAEVK.R
	258	447.9190	1340.7352	1340.5844	0.1507	0	1	35	7	U	R.ESSHLPDGGDAEK.G
	3326	679.4880	1356.9614	1356.6746	0.2869	1	4	14	3	U	R.GGSLGNEPLDSRR.D
	3373	683.2920	1364.5694	1364.6797	-0.1102	1	3	22	5	U	R.NTSLSSYGRAGPR.L
	4105	768.7210	1535.4274	1535.6709	-0.2434	0	2	18	8	U	R.VSGMVCEDATPGGTR.R
	4908	999.9700	1997.9254	1998.0647	-0.1392	1	3	11	4	U	R.RLFSIPLSSSAPGGPGQATR.S
	3342	680.4190	2038.2352	2037.8909	0.3442	1	1	33	2	U	K.DGGVETEDAGGSLSMADRQK.A
	3347	680.7200	2039.1382	2038.9417	0.1965	1	2	27	2	U	R.SKHAGGGSSGGDVENTAAPQGR.R
	3898	729.5360	2185.5862	2185.9771	-0.3909	1	1	23	1	U	R.NSCVAAGGDSDEDALVTGHRR.R
24.	TGME49_277550 Mass: 345306 Score: 20 Matches: 15(0) Sequences: 9(0)
	UvrD/REP helicase domain-containing protein
	Query	Observed	Mr(expt)	Mr(calc)	Delta	Miss	Score	Expect	Rank	Unique	Peptide
	642	511.2520	1020.4894	1020.4724	0.0171	0	3	28	6	U	K.QTTETADQK.T 644
	3056	660.6580	1319.3014	1319.6445	-0.3430	1	3	21	1	U	K.SLVCWDAKWR.E
	246	446.8610	1337.5612	1337.7303	-0.1691	0	6	17	3	U	R.GLSSAVPLSPSAPR.L
	3336	679.9200	1357.8254	1357.7354	0.0901	0	3	22	10	U	R.NSIFLSTIHQAK.G
	3500	696.3090	1390.6034	1390.6437	-0.0402	1	2	30	6	U	R.GDSAVRASGEGTER.E
	3516	697.2200	1392.4254	1392.6303	-0.2049	1	(6)	8.5	5	U	R.ASGEGTEREMQAK.K
	370	465.1880	1392.5422	1392.6303	-0.0881	1	20	0.62	1	U	R.ASGEGTEREMQAK.K 363 365 368 369
	4046	752.3670	1502.7194	1502.7260	-0.0065	1	3	22	10	U	R.NSQACLLDRSSPR.S
	2293	606.6620	1816.9642	1816.8010	0.1632	0	1	29	2	U	R.AHVDATLMSEAGDQNSR.T
	4575	879.6580	2635.9522	2636.0555	-0.1034	0	6	4.4	1	U	K.GEDEMEEPTAVEVEDDDEVEAQR.D
25.	TGME49_207040 Mass: 131497 Score: 20 Matches: 5(0) Sequences: 3(0)
	hypothetical protein
	Query	Observed	Mr(expt)	Mr(calc)	Delta	Miss	Score	Expect	Rank	Unique	Peptide
	3385	685.8230	1369.6314	1369.7314	-0.0999	1	3	14	9	U	R.ALNGEEVQGAVKR.L
	3500	696.3090	1390.6034	1390.7052	-0.1018	1	20	0.44	1	U	K.ETVTVDRESLSR.L 3499 3504
	918	531.9710	1592.8912	1592.9250	-0.0338	1	1	36	5	U	R.DLLLHVLADSTLRK.F
26.	TGME49_286450 Mass: 12831 Score: 20 Matches: 1(0) Sequences: 1(0)
	dense granule protein GRA5 (GRA5)
	Query	Observed	Mr(expt)	Mr(calc)	Delta	Miss	Score	Expect	Rank	Unique	Peptide
	4137	776.2770	1550.5394	1550.6107	-0.0713	0	20	0.35	1	U	K.ESATAEEEEVAEEE.-
27.	TGME49_258450 Mass: 251779 Score: 17 Matches: 9(0) Sequences: 7(0)
	hypothetical protein
	Query	Observed	Mr(expt)	Mr(calc)	Delta	Miss	Score	Expect	Rank	Unique	Peptide
	626	509.3140	1016.6134	1016.4774	0.1360	1	9	7.8	1	U	R.EPAADSKGDK.A 622
	953	533.7210	1065.4274	1065.4332	-0.0057	0	2	32	1	U	R.QGSPQSCMR.L
	185	433.5210	1297.5412	1297.6011	-0.0599	0	4	14	5	U	R.GDAVDAHLSSGNR.V
	3021	657.3140	1312.6134	1312.6484	-0.0349	1	17	0.91	1	U	R.TANKSHDISGQR.K 3020
	3053	660.3760	1318.7374	1318.6266	0.1109	0	6	11	2	U	R.VSSQASVDGWAGR.E
	4046	752.3670	1502.7194	1502.7114	0.0081	1	3	20	7	U	R.EDVSPEFSQGPRR.G
	2828	643.3770	1927.1092	1926.8517	0.2575	0	2	28	1	U	R.EEAFEGLATSSSVPECSK.S
28.	TGME49_238950 Score: 17 Matches: 1(0) Sequences: 1(0)
	fatty acyl-CoA desaturase, putative
	Query	Observed	Mr(expt)	Mr(calc)	Delta	Miss	Score	Expect	Rank	Unique	Peptide
	1903	589.6780	1766.0122	1765.9515	0.0606	0	17	1.1	2	U	R.ALAVSSAAAFFVAAPFAR.R
29.	TGME49_209820 Mass: 74547 Score: 16 Matches: 3(0) Sequences: 3(0)
	syntaxin protein
	Query	Observed	Mr(expt)	Mr(calc)	Delta	Miss	Score	Expect	Rank	Unique	Peptide
	2744	636.7810	1271.5474	1271.7085	-0.1610	1	16	1.1	1	U	R.ALQEISKNLEK.M
	3676	712.3140	1422.6134	1422.7177	-0.1042	1	4	16	1	U	K.LKMQDLFEDLR.E
	4676	902.9820	1803.9494	1804.0393	-0.0898	1	4	9.8	7	U	R.VFASVLLRSSLLCLAR.L
30.	TGME49_306020 Mass: 959245 Score: 15 Matches: 55(0) Sequences: 21(0)
	hypothetical protein
	Query	Observed	Mr(expt)	Mr(calc)	Delta	Miss	Score	Expect	Rank	Unique	Peptide
	841	526.2370	1050.4594	1050.4326	0.0268	1	5	16	7	U	R.SSDDNSDRR.E
	1480	566.3290	1130.6434	1130.5428	0.1006	1	11	4.5	7	U	K.AAGAGEGKNGGSR.E 1318 1328 1335 1343 1358 1376 1382 1392 1396 1397 1402 1404 1411 1412 1415 1427 1429 1430 1435 1439 1444 1451 1478 1486 1488 1501 1514 1515 1525
	1549	566.7980	1131.5814	1131.6149	-0.0334	1	8	6.6	5	U	R.LTPAQRFGSR.R 1548 1550 1556 1572
	1644	571.3560	1140.6974	1140.5121	0.1853	0	1	36	6	U	R.SSEEIAAFCK.H
	1747	579.7300	1157.4454	1157.5061	-0.0607	0	1	43	3	U	R.EQGADQPGNSR.N
	2911	649.2610	1296.5074	1296.7514	-0.2439	1	4	16	8	U	K.AGISASGAPLKVAR.Q
	2929	650.8140	1299.6134	1299.6493	-0.0358	0	2	21	7	U	R.EALQMPELVDR.A
	2950	651.8320	1301.6494	1301.6324	0.0170	0	4	15	8	U	R.TATHASSGSVGTAR.Y
	3121	662.8270	1323.6394	1323.6129	0.0266	0	5	11	4	U	R.CDFLAEEATLR.A
	319	459.5640	1375.6702	1375.7069	-0.0367	1	5	21	2	U	R.NGVRGPGGAHEGLR.E
	426	476.3000	1425.8782	1425.8052	0.0730	1	5	20	2	U	R.RPLELGTASQRAK.F
	3850	725.2930	1448.5714	1448.7219	-0.1505	1	6	9.6	5	U	R.TKGASDASNGATTLR.H
	936	532.6390	1594.8952	1594.7740	0.1212	0	3	27	1	U	R.TWEGLNTASLGSGFR.D
	4279	805.8480	1609.6814	1609.7559	-0.0744	1	4	12	3	U	R.DDIVKGWSPGAYMR.I
	1054	544.6890	1631.0452	1630.8725	0.1726	1	2	39	8	U	R.AICGNALVNYRPRK.S
	4469	840.4560	1678.8974	1678.8467	0.0507	1	1	27	1	U	K.AAATAFKFYNGTYVR.S
	2003	594.8720	1781.5942	1781.8229	-0.2287	0	2	31	3	U	R.ASSFHMAYQMLPDLR.L
	2294	606.6730	1816.9972	1816.8638	0.1333	1	1	31	7	U	R.LRHSTADNAFSPMAGAR.S
	2469	618.3310	1851.9712	1852.0492	-0.0780	0	2	31	6	U	R.MLVHSSAELVVLLSVQK.L 2461
	2755	637.7380	1910.1922	1909.9381	0.2540	1	1	36	7	U	K.TSKVGGNAVTSPSADSAFSK.K
	4892	983.4140	2947.2202	2947.3003	-0.0801	1	15	0.94	1	U	R.SEGETAGEVFGPQHSRVDNMVDDSVNR.L
31.	TGME49_299110 Mass: 71452 Score: 15 Matches: 3(0) Sequences: 3(0)
	cleft lip and palate transmembrane protein 1 (clptm1) protein
	Query	Observed	Mr(expt)	Mr(calc)	Delta	Miss	Score	Expect	Rank	Unique	Peptide
	2017	596.1760	1190.3374	1190.6659	-0.3285	0	15	1.6	1	U	R.LSSPVVPDHLK.V
	152	429.8810	1286.6212	1286.6214	-0.0003	1	7	16	1	U	R.EAQLREEEQR.N
	3670	710.9390	1419.8634	1419.6340	0.2294	0	8	6.6	1	U	R.MQFSSYDVNSVK.M
32.	TGME49_204100 Mass: 352135 Score: 14 Matches: 8(0) Sequences: 7(0)
	eIF2 kinase IF2K-C
	Query	Observed	Mr(expt)	Mr(calc)	Delta	Miss	Score	Expect	Rank	Unique	Peptide
	244	445.7360	889.4574	889.4505	0.0070	1	0	50	8	U	K.LRESEEK.H
	926	532.2280	1062.4414	1062.4989	-0.0574	1	0	61	5	U	R.AGGNSTGRGMR.A
	1673	573.6300	1145.2454	1145.6305	-0.3851	1	1	47	5	U	R.LAGSLSWTRR.L
	287	454.2140	1359.6202	1359.6742	-0.0541	1	4	30	2	U	R.ETNNGEASRVGVK.D
	2343	611.3980	1831.1722	1830.9873	0.1848	1	14	1.7	1	U	R.RTLSVTGVELAVECIGK.R
	2577	625.1900	1872.5482	1872.9305	-0.3823	0	0	40	5	U	R.DLVGGVAYMHSFGVIHR.D
	3449	691.9830	2072.9272	2072.9837	-0.0565	0	2	25	1	U	R.LSAGVGTVYYMAPEQATGSR.Y 3448
Mascot: http://www.matrixscience.com/

## Sheet: Exp 3_cxxa
Enzyme : Trypsin
Mass values : Monoisotopic
Protein Mass : Unrestricted
Peptide Mass Tolerance : ± 0.4 Da
Fragment Mass Tolerance: ± 0.4 Da
Max Missed Cleavages : 1
Instrument type : ESI-TRAP
Number of queries : 5000
Protein hits :	TGME49_248160	hypothetical protein
	TGME49_314500	subtilisin SUB2 (SUB2)
	TGME49_203050	AP2 domain transcription factor AP2VIIa-6 (AP2VIIA6)
	TGME49_292320	hypothetical protein
	TGME49_270570	hypothetical protein
	TGME49_251630	slc30a2 protein
	TGME49_306300	hypothetical protein
	TGME49_251590	hypothetical protein
	TGME49_266675	hypothetical protein
	TGME49_240500	hypothetical protein
	TGME49_294210	hypothetical protein
	TGME49_262610	hypothetical protein
	TGME49_228120	hypothetical protein
	TGME49_289150	hypothetical protein
	TGME49_216780	hypothetical protein
	TGME49_315700	hypothetical protein
	TGME49_273580	hypothetical protein
	TGME49_235420	hypothetical protein
	TGME49_291650	hypothetical protein
	TGME49_288890	hypothetical protein
Select Summary Report
	Protein Family Summary		Help
	Peptide Summary
	Select Summary (protein hits)
	Select Summary (unassigned)
	Export Search Results
	Significance threshold p< 0.05	Max. number of hits AUTO
	Standard scoring MudPIT scoring	Ions score or expect cut-off 0	Show sub-sets 0
	Show pop-ups Suppress pop-ups		Require bold red
All queries Unassigned Below homology threshold Below identity threshold
1.	TGME49_248160 Mass: 123710 Score: 83 Matches: 13(7) Sequences: 2(1) emPAI: 0.04
	hypothetical protein
	Query	Observed	Mr(expt)	Mr(calc)	Delta	Miss	Score	Expect	Rank	Unique	Peptide
	191	421.7510	841.4874	841.5022	-0.0147	0	48	0.00086	1	U	R.VASLTVPR.L 179 183 184 187 188 189 190 192 193 195 196
	2545	607.9080	1213.8014	1213.6204	0.1811	1	1	43	2	U	K.SRDAPGQAVWK.T
2.	TGME49_314500 Mass: 142122 Score: 41 Matches: 7(2) Sequences: 3(1) emPAI: 0.03
	subtilisin SUB2 (SUB2)
	Query	Observed	Mr(expt)	Mr(calc)	Delta	Miss	Score	Expect	Rank	Unique	Peptide
	277	428.7910	855.5674	855.4814	0.0861	0	36	0.013	1	U	K.LAISAEPR.Q 273 275 276 278
	1426	534.3410	1066.6674	1066.5328	0.1346	1	4	19	2	U	K.MESLSGKSTK.T
	2816	619.9250	1856.7532	1856.9567	-0.2035	1	2	32	3	U	R.SEVPEPHIPPRAQMAAK.M
3.	TGME49_203050 Mass: 261026 Score: 39 Matches: 8(1) Sequences: 4(1) emPAI: 0.02
	AP2 domain transcription factor AP2VIIa-6 (AP2VIIA6)
	Query	Observed	Mr(expt)	Mr(calc)	Delta	Miss	Score	Expect	Rank	Unique	Peptide
	273	428.7450	855.4754	855.5112	-0.0358	1	39	0.0044	1	U	K.LARMLPR.I 275 276 277 278
	1816	559.8080	1117.6014	1117.5808	0.0207	1	1	39	8	U	R.FFKSFSVEK.N
	1925	566.2130	1130.4114	1130.6659	-0.2545	1	0	55	5	U	R.IDLLTTRATK.E
	4420	765.5290	1529.0434	1528.7456	0.2978	1	0	25	1	U	R.GQAMRWPDLSQPK.A
4.	TGME49_292320 Score: 34 Matches: 10(2) Sequences: 5(1) emPAI: 0.05
	hypothetical protein
	Query	Observed	Mr(expt)	Mr(calc)	Delta	Miss	Score	Expect	Rank	Unique	Peptide
	273	428.7450	855.4754	855.5178	-0.0423	0	32	0.024	3	U	K.LSLASLPR.G 275 276 277 278
	1159	517.2360	1032.4574	1032.4771	-0.0196	1	10	7.4	8	U	R.TCERGASPR.S 1158
	137	414.5270	1240.5592	1240.6888	-0.1296	0	2	28	4	U	K.GAGGQTRPVALSK.D
	224	425.2830	1272.8272	1272.6206	0.2066	0	1	60	7	U	-.MGLPACSLEAPK.A
	1392	533.8550	1598.5432	1598.6981	-0.1550	0	2	35	10	U	K.AETTESVETAMTDAK.S
5.	TGME49_270570 Mass: 170965 Score: 32 Matches: 7(1) Sequences: 6(1) emPAI: 0.03
	hypothetical protein
	Query	Observed	Mr(expt)	Mr(calc)	Delta	Miss	Score	Expect	Rank	Unique	Peptide
	455	449.2060	896.3974	896.5080	-0.1105	0	4	22	9	U	R.LPTGPSLGR.D
	1492	536.7220	1071.4294	1071.5237	-0.0942	0	1	41	10	U	R.AEGFGLYSTK.G
	2006	570.8610	1139.7074	1139.6411	0.0664	1	32	0.027	1	U	R.SRLPTGPSLGR.D 2004
	679	474.0990	1419.2752	1419.6194	-0.3443	0	1	50	3	U	R.SDTDGFFFDEIK.D
	839	483.3670	1447.0792	1446.8194	0.2598	1	4	20	1	U	R.IEKALELPLHER.G
	4030	715.7830	2144.3272	2144.0610	0.2661	0	4	17	1	U	R.LQALVAHPPGPAADDGSSSAQR.A
6.	TGME49_251630 Mass: 101377 Score: 31 Matches: 2(1) Sequences: 1(1) emPAI: 0.05
	slc30a2 protein
	Query	Observed	Mr(expt)	Mr(calc)	Delta	Miss	Score	Expect	Rank	Unique	Peptide
	2938	627.8210	1253.6274	1253.5306	0.0968	0	31	0.023	1	U	R.SNSSSMQTAEGR.V 2939
7.	TGME49_306300 Mass: 322376 Score: 31 Matches: 13(1) Sequences: 9(1) emPAI: 0.01
	hypothetical protein
	Query	Observed	Mr(expt)	Mr(calc)	Delta	Miss	Score	Expect	Rank	Unique	Peptide
	441	445.3760	888.7374	888.4049	0.3325	1	3	28	4	U	K.AGEGDERR.Q 442
	664	473.2020	944.3894	944.4927	-0.1032	0	31	0.055	1	U	R.TGEVEAALR.V 665 666 670
	1962	568.3010	1134.5874	1134.5629	0.0245	1	11	4.8	1	U	R.GTQGTSTAEKR.A
	642	472.1940	1413.5602	1413.7688	-0.2086	1	2	42	3	U	R.TTRPTSLPRETR.S
	4075	717.9440	1433.8734	1433.6569	0.2166	1	0	36	2	U	K.GAEADAQETVKCR.R
	1466	535.5950	1603.7632	1603.7842	-0.0210	0	2	26	5	U	R.ETPGNFEIEAAATVR.T
	3218	650.4080	1948.2022	1948.1105	0.0917	1	1	39	4	U	R.LLAHLAALESRLETVAGGK.A
	4326	753.9970	2258.9692	2258.9943	-0.0252	1	6	9.7	1	U	R.STPDMHSTPGRAGNIGICCGR.A
	4715	826.8140	2477.4202	2477.1757	0.2444	1	3	19	1	U	R.HSSGLPPHSLMASWKTPSEEQR.G
8.	TGME49_251590 Mass: 88408 Score: 31 Matches: 5(1) Sequences: 3(1) emPAI: 0.05
	hypothetical protein
	Query	Observed	Mr(expt)	Mr(calc)	Delta	Miss	Score	Expect	Rank	Unique	Peptide
	91	401.3020	800.5894	800.4253	0.1642	1	3	37	6	U	R.AAADRAAR.H
	664	473.2020	944.3894	944.4927	-0.1032	0	31	0.055	1	U	R.SSDSLPALR.F 669 670
	1181	519.3020	1554.8842	1554.7427	0.1415	0	3	25	2	U	R.IEGEPETHVNFQR.R
9.	TGME49_266675 Mass: 11788 Score: 21 Matches: 1(0) Sequences: 1(0)
	hypothetical protein
	Query	Observed	Mr(expt)	Mr(calc)	Delta	Miss	Score	Expect	Rank	Unique	Peptide
	4639	807.3500	1612.6854	1612.9011	-0.2156	1	21	0.25	1	U	R.VSSFSSMVKLLIFR.C
10.	TGME49_240500 Mass: 32472 Score: 21 Matches: 2(0) Sequences: 2(0)
	hypothetical protein
	Query	Observed	Mr(expt)	Mr(calc)	Delta	Miss	Score	Expect	Rank	Unique	Peptide
	178	421.3140	1260.9202	1260.5887	0.3314	0	21	0.46	1	U	R.STAPPANFDWR.K
	774	479.9160	1436.7262	1436.6210	0.1052	1	4	27	7	U	R.EHMSMKQMQAGK.Q
11.	TGME49_294210 Mass: 82829 Score: 21 Matches: 1(0) Sequences: 1(0)
	hypothetical protein
	Query	Observed	Mr(expt)	Mr(calc)	Delta	Miss	Score	Expect	Rank	Unique	Peptide
	2054	574.2200	1146.4254	1146.5703	-0.1448	0	21	0.43	1	U	K.CNALVSENLK.L
12.	TGME49_262610 Mass: 69045 Score: 21 Matches: 3(0) Sequences: 2(0)
	hypothetical protein
	Query	Observed	Mr(expt)	Mr(calc)	Delta	Miss	Score	Expect	Rank	Unique	Peptide
	627	470.3260	938.6374	938.4821	0.1553	0	6	14	1	U	R.LEQGDIHK.G 624
	2507	606.3400	1815.9982	1815.8073	0.1909	0	21	0.41	1	U	R.NPYWLSSYCGPGLMR.H
13.	TGME49_228120 Mass: 420437 Score: 20 Matches: 15(0) Sequences: 10(0)
	hypothetical protein
	Query	Observed	Mr(expt)	Mr(calc)	Delta	Miss	Score	Expect	Rank	Unique	Peptide
	1223	523.3090	1044.6034	1044.4836	0.1199	1	6	17	3	U	R.SQPREDGEK.K 1214 1215 1224 1229
	1263	524.8140	1047.6134	1047.6077	0.0058	1	3	30	5	U	K.FEVASRVIK.Q 1261
	2100	578.2560	1154.4974	1154.6812	-0.1837	0	2	30	10	U	K.HLLLQYLAGK.N
	2358	596.8490	1191.6834	1191.5884	0.0951	1	20	0.44	1	U	K.ADKGSFGPQSAK.G
	2574	609.3560	1216.6974	1216.5836	0.1138	1	0	49	3	U	R.WVGKLDDDNR.V
	3244	651.4910	1300.9674	1300.5944	0.3730	0	0	32	10	U	R.MLFDCLYSPR.R
	4623	802.8150	1603.6154	1603.6975	-0.0821	1	3	19	1	U	R.DGDNAWRADGDSAVR.S
	1683	553.3390	1656.9952	1656.8430	0.1521	1	5	20	1	U	R.DAAAVALANAAKAEESR.S
	4794	845.1270	2532.3592	2532.1835	0.1756	1	5	7.5	4	U	R.EPEKPLGEAALREDNSLECTMK.E
	4916	905.6820	2714.0242	2714.3735	-0.3494	1	0	14	3	U	R.SAAGHPGQLALAEKAGEGEQNVRPEAK.R
14.	TGME49_289150 Mass: 112559 Score: 19 Matches: 5(0) Sequences: 2(0)
	hypothetical protein
	Query	Observed	Mr(expt)	Mr(calc)	Delta	Miss	Score	Expect	Rank	Unique	Peptide
	899	487.7920	973.5694	973.4869	0.0826	0	19	0.76	1	U	R.EAIQEAWK.A 893 895 896
	3119	642.3560	1924.0462	1923.8956	0.1506	1	4	18	2	U	R.CRVPLDLSSSASSSSESR.A
15.	TGME49_216780 Mass: 105848 Score: 19 Matches: 1(0) Sequences: 1(0)
	hypothetical protein
	Query	Observed	Mr(expt)	Mr(calc)	Delta	Miss	Score	Expect	Rank	Unique	Peptide
	1359	533.2760	1596.8062	1596.7896	0.0165	1	19	0.68	1	U	K.DILRGGGGAGGVYYDK.D
16.	TGME49_315700 Mass: 88785 Score: 16 Matches: 3(0) Sequences: 3(0)
	hypothetical protein
	Query	Observed	Mr(expt)	Mr(calc)	Delta	Miss	Score	Expect	Rank	Unique	Peptide
	3353	662.8240	1323.6334	1323.4972	0.1362	0	3	17	5	U	R.DSWEPNGGCMR.S
	1543	540.0540	1617.1402	1616.7907	0.3495	1	16	0.63	1	U	R.GEFELTGGPRQPSSR.D
	4865	891.4910	1780.9674	1780.8526	0.1148	1	3	15	1	U	R.NETFSTVGKPDAMRGR.S
17.	TGME49_273580 Mass: 156696 Score: 16 Matches: 5(0) Sequences: 4(0)
	hypothetical protein
	Query	Observed	Mr(expt)	Mr(calc)	Delta	Miss	Score	Expect	Rank	Unique	Peptide
	911	488.3590	974.7034	974.4967	0.2067	1	16	1.9	1	U	R.MTQKQAPR.C 904
	2450	603.8440	1205.6734	1205.6405	0.0330	0	3	22	8	U	R.VLQTVDATFGR.L
	3011	633.3450	1264.6754	1264.6598	0.0157	1	2	30	2	U	R.SIPAAYRMTQK.Q
	213	424.2270	1269.6592	1269.7306	-0.0714	1	0	81	3	U	R.HLRLLTQAYR.T
18.	TGME49_235420 Mass: 425682 Score: 15 Matches: 9(0) Sequences: 8(0)
	hypothetical protein
	Query	Observed	Mr(expt)	Mr(calc)	Delta	Miss	Score	Expect	Rank	Unique	Peptide
	157	416.7300	831.4454	831.4450	0.0004	0	15	2.1	9	U	K.SALESGLR.E
	891	487.4170	972.8194	972.4625	0.3570	0	10	4.6	5	U	R.SPGDGASLNR.R 886
	1463	535.3760	1068.7374	1068.5564	0.1811	0	15	1.5	1	U	K.LPDPLSASNR.L
	3165	644.3540	1286.6934	1286.6215	0.0720	1	3	22	4	U	R.GQRIQADEGGEK.V
	3346	662.3980	1322.7814	1322.6426	0.1388	0	0	42	4	U	R.VSLSAGSAGTSGSSR.L
	3496	673.8220	1345.6294	1345.7201	-0.0907	0	1	31	9	U	K.NISSLVDSVLGSR.S
	600	466.2630	1395.7672	1395.8238	-0.0566	0	3	40	4	U	R.KPQLPEVLAVFR.S
	4809	849.2530	2544.7372	2544.3634	0.3737	1	6	5	1	U	R.AGARPHPQWDLNESAMLLALVKK.F
19.	TGME49_291650 Mass: 49856 Score: 14 Matches: 5(0) Sequences: 3(0)
	hypothetical protein
	Query	Observed	Mr(expt)	Mr(calc)	Delta	Miss	Score	Expect	Rank	Unique	Peptide
	3605	679.4720	1356.9294	1356.7612	0.1682	1	14	1.4	1	U	K.ALGGITEAAADIKK.T 3602
	3953	704.3470	1406.6794	1406.6824	-0.0029	1	17	0.86	1	U	R.DATIRSMDDVLR.K 3954
	2140	580.3680	1738.0822	1737.9009	0.1812	1	1	48	6	U	R.SPRSIVDEQPAPSLSR.A
20.	TGME49_288890 Mass: 217243 Score: 14 Matches: 5(0) Sequences: 5(0)
	hypothetical protein
	Query	Observed	Mr(expt)	Mr(calc)	Delta	Miss	Score	Expect	Rank	Unique	Peptide
	3559	678.8770	1355.7394	1355.7157	0.0238	1	4	13	6	U	R.AGEAVAAVREVER.T
	616	469.2190	1404.6352	1404.6229	0.0122	1	1	52	9	U	R.EEGTRGGEEQTGR.E
	2143	581.2520	1740.7342	1740.9457	-0.2116	1	14	2.2	1	U	K.LRGELCHLLFSLQR.H
	3025	633.8640	1898.5702	1898.9196	-0.3495	0	2	25	2	U	R.LPSFLCAFATATETAGSR.Y
	4785	842.7650	2525.2732	2525.2777	-0.0045	0	2	17	2	U	R.LAFAYLTLQYASTPFPMSVHPR.F
Mascot: http://www.matrixscience.com/
